# Supplementary material for: Global measurement of coagulation in plasma from normal and haemophilia dogs using a novel modified thrombin generation test – Demonstrated in vitro and ex vivo
Source: PLoS One. 2017 Apr 6;12(4):e0175030. doi: 10.1371/journal.pone.0175030 (PMC5383133; doi:10.1371/journal.pone.0175030)
Supplement: S1 File — In this compressed file all raw data is available in excel format. Data is sorted according to figure. (ZIP) [file pone.0175030.s005.zip]

Archive with 11 entries (11 files):
- S1 File/Figure 1 raw data.xlsx
- S1 File/Figure 2 raw data.xlsx
- S1 File/Figure 3 raw data.xlsx
- S1 File/Figure 4 raw data.xlsx
- S1 File/Figure 5 raw data.xlsx
- S1 File/Figure 6 raw data.xlsx
- S1 File/Figure 7 raw data.xlsx
- S1 File/S1 Fig raw.xlsx
- S1 File/S2 Fig raw.xlsx
- S1 File/S3 Fig raw.xlsx
- S1 File/S4 Fig raw.xlsx
