# Supplementary material for: Global measurement of coagulation in plasma from normal and haemophilia dogs using a novel modified thrombin generation test – Demonstrated in vitro and ex vivo
Source: PLoS One. 2017 Apr 6;12(4):e0175030. doi: 10.1371/journal.pone.0175030 (PMC5383133; doi:10.1371/journal.pone.0175030)
Supplement: S1 File — In this compressed file all raw data is available in excel format. Data is sorted according to figure. (ZIP) [file pone.0175030.s005.zip › S1 File/Figure 1 raw data.xlsx]

## Sheet: Sheet1
TIme (min)	WT 1 pM TF				WT 5 pM TF				HA 1 pM TF				HA 5 pM TF				WT + PAb 1 pM TF				WT + PAb 5 pM TF
0.67	0.27	0	0.27	-0.27	0.54	0.27	0.54	0.27	0.27	0	0	0	0.53	1.33	0	0.27	0	0	0.28	0	0.28	0	0.28	0
1	0.53	0.27	0.8	0	4.56	2.42	2.41	2.42	-0.01	0.27	0.27	0.27	1.59	2.1	1.33	1.32	0.55	0.55	0.27	0.28	2.76	2.48	3.03	2.21
1.33	2.68	1.61	1.87	1.61	27.11	17.72	16.91	17.45	0.26	0.79	0.53	0.79	10.33	8.18	8.48	9.01	2.2	1.92	1.92	1.65	17.63	16.25	19.84	15.98
1.67	10.98	6.69	7.49	6.97	67.86	50.14	49.87	50.94	2.38	2.1	2.11	2.1	37.05	31.99	31.48	33.33	8.25	7.7	8.8	7.7	50.11	47.34	54.23	47.06
2	25.67	17.9	20.29	19.27	104.2	82.95	83.75	84.55	8.44	7.11	7.38	8.17	70.11	64	63.24	65.33	21.14	20.32	21.4	20.04	84.13	81.35	88.5	81.06
2.33	41.32	32.48	34.57	34.41	128.65	107.33	107.3	107.82	19.43	17.33	17.59	19.18	93.26	86.86	86.11	88.44	33.92	33.39	35.27	33.66	107.32	103.95	111.38	103.62
2.67	53.91	43.96	45.47	46.75	140.65	122.21	122.18	123.23	30.48	28.68	28.94	30.24	106.08	100.71	98.89	101.45	43.3	42.5	45.44	43.03	120.53	116.82	123.16	117.58
3	64.55	52.37	54.39	56.85	137.38	126.77	127.27	128.04	38.13	36.36	36.09	38.19	111.31	106.39	104.6	107.12	50.69	49.61	52.21	50.12	125.94	122.46	124.59	122.32
3.33	73.53	60.72	62.7	66.09	122.81	122.03	120.59	120.79	42.98	41.77	40.45	43.88	106.48	103.66	102.43	104.1	56.66	55.31	58.4	56.91	120.66	118.53	116.73	116.95
3.67	81.68	67.93	69.33	73.66	102.66	109.57	104.8	104.45	46.95	46.57	44.2	48.14	93.23	93.87	92.4	92.11	61.21	60.15	63.17	62	105.73	104.41	100.05	102.22
4	87.91	74.57	74.29	80.41	82.48	90.45	86.53	86.16	50.87	49.69	48.44	52.09	78.42	78.69	77.79	76.66	66.03	64.41	66.54	65.68	89.05	86.57	80.21	83.21
4.33	89.49	78.45	78.42	85.5	64.8	71.34	69.64	68.99	53.93	53.03	51.55	55.71	62.32	62.8	62.74	61.61	68.88	67.55	68.49	68.52	71.2	69.27	63.22	65.9
4.67	86.41	79.03	78.14	85.93	49.37	56.15	54.18	53.52	55.34	55.53	53	57.14	47.18	49.53	48.66	46.7	68.93	68.16	66.79	69.1	55.36	54	49.11	50.33
5	78.38	77.98	73.5	81.7	37.89	44.34	42.66	41.45	55.92	55.3	53.36	57.21	36.33	38.05	36.93	34.7	67.85	65.95	63.13	65.75	43.56	41.91	36.18	37.68
5.33	68.72	71.16	65.85	72.53	30.37	33.98	32.87	31.1	53.25	53.72	51.55	55.65	26.69	26.98	28.65	26.44	62.26	61.22	56.38	60.15	31.51	31.29	26.75	27.94
5.67	57.15	61.35	55.5	62.29	23.16	25.63	24.52	23.6	48.72	50.82	48.15	51.13	19.67	20.77	21.02	20.23	55.56	53.11	47.4	53.73	25.84	23.6	21.67	21.99
6	46.18	52.16	46.61	51.81	17.12	19.84	18.74	18.66	43.18	44.96	42.9	45.59	15.79	16.85	16	14.66	48.61	46.17	39.04	46.2	21.62	18.25	17.48	17.51
6.33	38.04	43.58	38.62	41.39	14.47	14.92	15.79	16.56	35.54	37.57	36.36	39.04	11.67	11.59	12.7	10.27	40.26	39.83	31.87	37.86	14.55	12.93	11.88	12.48
6.67	30.78	35.07	31.26	33.25	10.72	11.72	12.59	12.78	29.67	31.93	31.03	32.59	9.01	8.92	10.01	8.73	33.95	33.53	26.45	31.56	12.14	11.39	10.64	10.36
7	24.4	27.75	23.96	26	8.39	9.11	8.85	7.08	25.26	27.76	25.79	27.07	7.49	8.51	8.47	6.37	28.54	27.54	21.07	25.87	9.75	9.28	9.41	7.11
7.33	19.45	22.72	19.52	20.76	7.77	8.47	6.25	7.02	20.11	21.74	20.92	22.45	5.16	6.16	6.12	4.33	22.3	21.31	15.74	21.07	6.21	5.17	5.3	5.04
7.67	17.05	19.12	15.95	16.11	6.31	7.28	5.64	7.24	16.98	17.48	16.95	18.74	3.98	3.56	4.92	3.72	17.53	16.84	12.45	16.31	5.3	4.85	3.53	4.71
8	14.39	15.84	12.7	13.72	5.42	4.98	6.44	6.06	13.35	14.94	14.43	14.27	3.93	3.79	4.3	3.39	14.52	13.26	10.61	13.31	5.26	4.23	2.92	4.1
8.33	11.2	12.6	11.72	13.04	3.13	4.94	4.42	5.45	10.07	11.9	12.22	12.36	3.32	3.74	2.84	3.06	12.1	12	8.8	12.33	2.91	1.6	3.48	2.91
8.67	9.7	10.78	9.35	9.84	3.11	4.06	4.11	2.88	9.87	9.75	9.24	11.03	2.44	2.86	1.41	1.35	9.41	11.03	7.28	9.64	2.6	2.46	3.46	2.31
9	8.5	8.71	7.29	8.07	3.37	2.06	2.67	2.86	8.03	8.46	9.06	7.79	2.14	2.26	1.96	0.22	7.32	7.21	6.07	7.83	2.29	3.02	1.41	2.59
9.33	8.14	7.21	4.97	5.48	1.09	1.77	1.81	1.99	6.5	7.19	8.34	6.54	1.55	1.12	2.22	1.07	7.26	4.28	4.86	6.9	2.57	2.71	0.53	1.12
9.67	6.67	6.02	4.36	4.87	1.37	1.76	3.2	1.42	5.55	4.57	5.7	6.43	0.98	1.11	1.36	1.06	6.33	6.25	3.96	5.97	3.13	2.4	1.69	0.83
10	4.65	4.27	2.63	4.55	1.93	2.31	0.93	0.85	5.17	4.21	5.04	5.21	0.7	1.39	-0.62	-0.62	4.27	7.05	3.06	5.06	1.08	1.52	2.26	1.4
10.33	5.17	4.23	2.05	3.39	1.63	1.45	-0.48	-0.56	4.52	4.69	4.95	4.29	0.7	-0.03	-0.31	-0.32	4.23	6.13	3.32	4.15	1.66	1.22	2.24	1.68
10.67	2.61	4.74	5.1	5.6	0.78	1.72	2.06	3.39	2.78	3.78	4.31	3.38	0.14	-0.29	1.95	2.22	5.34	4.35	3.86	3.54	1.94	1.79	0.78	1.96
11	2.59	2.45	3.93	4.99	0.21	0.58	3.45	3.93	3.01	2.6	3.68	3.61	0.15	0	0.52	1.92	3.86	2.3	3.82	3.8	-0.4	1.49	2.23	1.08
11.33	5.09	1.86	-0.32	0.73	1.63	0.3	-0.24	-0.9	3.24	3.12	3.34	3.55	1.28	0.86	-0.03	-1.19	2.96	2.28	2.35	3.48	0.48	0.32	0.76	-0.37
11.67	3.36	2.41	1.09	2.42	2.18	2.84	0.05	-0.6	2.91	2.51	3.01	2.38	0.99	0.58	0.26	-0.6	3.51	2.55	1.47	2.87	3.1	0.91	-0.11	1.66
12	2.21	0.98	1.93	4.08	1.6	1.69	2.31	1.1	2.31	1.64	2.68	2.34	0.14	-0.55	1.4	1.68	3.2	3.4	2.32	3.42	1.33	0.9	1.64	1.94
12.33	3.04	1.54	0.79	2.92	-1.23	-0.01	1.45	2.79	0.88	1.34	2.08	1.75	-0.98	-1.37	-0.03	-0.03	2.02	3.08	2.3	2.82	-0.71	2.64	0.17	1.93
12.67	2.73	1.24	2.19	3.74	-0.37	0.27	2.01	3.33	0.6	1.04	1.49	1.17	-0.67	-0.77	-1.7	-1.43	0.56	1.61	1.7	1.64	-0.12	-0.57	1.63	1.34
13	2.15	-0.17	0.2	0.33	1.33	1.12	-0.55	-0.93	1.71	1.03	2.03	2.28	0.48	0.67	0.31	0.3	1.71	1.31	1.98	1.34	-0.11	-1.44	1.33	-0.12
13.33	2.98	1.81	-0.36	1.46	1.61	1.4	0.31	1.06	1.69	0.47	2	0.85	-0.08	0.1	-0.25	-0.26	2.57	3.03	2.25	2.48	0.18	2.07	-0.42	0.76
13.67	2.67	1.23	1.9	3.42	1.6	1.39	2.85	3.32	0.83	1.59	1.42	0.57	-0.06	-0.17	-0.79	-0.24	1.68	1.28	1.65	3.04	0.18	1.48	0.75	1.04
14	1.53	0.66	0.76	1.98	0.46	1.39	1.13	0.75	1.38	1.29	1.4	2.24	1.36	0.41	0.08	1.19	1.96	1.56	1.93	0.13	1.35	0.01	0.75	-0.12
14.33	1.8	1.22	-0.09	1.68	0.74	1.94	0.56	-1.8	1.37	1.55	0.82	1.37	1.07	0.98	0.66	0.05	2.52	2.7	1.34	1.29	3.39	1.47	1.62	0.75
14.67	2.35	-0.48	-0.65	1.95	0.74	0.23	0	-0.37	1.35	1.53	1.38	0.52	-0.64	-0.44	1.22	-0.5	2.21	0.66	1.33	3.3	1.91	2.05	1.02	2.21
15	1.49	-1.03	0.21	1.66	0.17	-0.05	1.7	4.46	1.05	-0.17	0.8	-0.32	-0.05	0.15	0.08	0.08	1.32	0.94	1.6	1.25	0.44	0.28	-0.14	0.15
15.33	2.32	0.11	0.5	1.64	0.74	1.94	2.82	3.29	0.76	0.97	0.52	1.1	0.82	0.44	-0.47	0.95	1.03	2.38	1.59	1.82	0.14	0.87	1.32	0.16
15.67	1.74	1.53	-1.48	1.91	1.31	1.08	0.53	0.15	0.48	0.96	0.8	1.93	0.25	-0.12	-0.17	0.09	1.31	2.65	1.87	1.51	-0.44	1.45	1.89	2.49
16	1.17	0.39	-0.32	1.9	1.3	1.36	0.25	-1.27	0.48	-1.29	0.79	-0.34	1.11	0.18	-0.44	-0.47	1.88	0.9	1.56	1.79	1.62	1.73	1.3	1.89
16.33	2.01	0.11	1.94	1.6	0.4	-0.07	1.67	1.87	1.33	0.44	1.35	-0.6	0.53	0.47	-0.99	0.12	1.87	0.89	1.55	2.36	1.61	1.43	0.42	1
16.67	1.14	-0.74	0.23	1.59	0.07	0.22	1.66	2.99	0.47	1.28	-0.07	0.27	-0.88	-0.66	-0.39	-1.01	1.27	1.75	1.25	0.89	1.01	0.25	0.42	0.12
17	1.42	-0.72	-1.18	2.71	1.2	1.64	1.37	-0.44	-0.65	-0.14	0.79	1.12	0.54	-0.94	0.48	0.16	2.13	3.77	1.53	1.75	1.3	-0.04	1	1.29
17.33	1.7	1.27	0.54	1.56	1.48	1.01	0.79	-0.43	-0.63	-0.12	0.5	6.19	0.51	0.2	-0.09	1.31	1.54	0.84	1.52	0.58	-0.75	1.72	0.12	1.87
17.67	2.53	-0.43	-0.03	1.55	0.34	1.53	-0.92	0.69	0.53	-0.95	-0.9	-0.13	-0.35	0.19	-0.11	0.41	0.95	-0.61	1.79	0.87	0.72	2.59	0.42	0.98
18	0.81	-0.42	0.54	2.1	-0.22	0.67	1.3	2.62	1.09	-0.08	-0.31	-6.05	-0.33	0.48	-0.12	-0.19	1.23	2.01	1.78	2.31	2.77	1.11	2.76	1.56
18.33	0.53	0.16	0.83	1.24	1.77	0.1	1.82	1.44	1.08	1.07	1.68	0.58	0.82	-0.65	1.03	0.4	1.81	1.41	1.47	1.43	2.16	1.11	0.98	1.26
18.67	1.38	-0.69	-0.59	1.23	1.19	0.39	0.4	1.43	-0.06	0.21	1.38	0.02	0.54	-0.63	-0.4	0.97	1.79	0.82	0.59	0.83	0.36	1.1	-0.19	1.25
19	1.37	-0.39	-0.01	1.5	-0.51	0.11	1.25	1.43	-1.18	0.22	-0.61	0.6	-0.31	-0.32	-0.95	-0.45	0.62	1.4	0.3	0.83	0.05	0.22	1.86	0.66
19.33	1.36	-0.66	-1.14	0.36	0.92	1.25	0.68	-0.84	0.56	-1.19	-0.31	1.45	1.13	-1.73	0.5	-0.72	0.91	1.1	2.04	0.83	0.63	1.09	1.56	0.07
19.67	0.79	-0.37	-1.4	0.93	1.48	2.37	-0.45	-0.26	0.56	-0.87	0.56	-0.55	-0.3	0.6	0.22	0.73	1.48	0.8	1.44	1.11	0.63	0.76	-0.21	0.96
20	1.87	0.5	0.61	1.49	-0.23	0.38	1.26	1.73	-0.01	0.58	-0.01	-1.1	-1.43	1.46	-0.91	0.16	1.18	1.38	0.85	1.4	1.22	0.74	0.36	1.82
20.33	2.93	1.06	1.17	2.04	0.35	-0.19	2.38	2.28	0.57	-0.27	-0.84	-2.2	0.04	-0.55	-0.88	-1.25	0.59	1.37	0.56	1.39	-0.25	1.03	1.79	0.32
20.67	1.77	-0.69	0.03	1.98	2.05	1.24	0.95	1.7	-0.28	0.88	0.89	-0.16	1.19	0.61	1.43	0.78	1.46	1.94	0.85	1.09	1.22	1.02	2.07	2.05
21	0.92	-0.45	-1.39	1.06	2.04	2.08	1.24	0.84	0.02	0.02	0.88	2.99	1.48	1.19	0.85	1.35	2.33	1.34	2.3	1.08	2.68	1.6	1.18	2.04
21.33	2.61	-0.16	-0.51	1.34	0.9	1.5	1.8	1.13	0.04	0.04	-0.26	1.23	0.03	0.04	-0.01	1.06	1.73	1.33	2.57	1.95	1.49	2.18	0.59	-0.02
21.67	0.05	-1.56	-0.22	0.77	0.89	0.64	0.09	0.84	0.33	0.33	0.89	0.08	0.05	-0.52	0.58	0.19	-0.04	1.03	1.38	1.35	1.48	1.58	1.17	1.44
22	-1.08	-1.25	-0.55	1.05	0.32	-0.49	0.09	0.55	0.34	0.05	0.03	0.63	1.49	0.08	1.16	-0.94	0.84	1.9	0.79	1.92	-0.28	0.99	2.05	1.73
22.33	1.49	-0.1	-0.86	0.76	-0.24	0.66	1.8	1.41	-1.65	0.34	-0.24	-0.26	-0.53	0.38	-1.15	0.52	2.01	1.01	1.37	1.62	1.78	1.57	2.03	1.13
22.67	1.19	0.19	-0.56	-0.37	0.9	1.22	0.37	0.83	-1.64	-1.11	-0.79	-0.52	-0.5	-1.05	-2.55	1.1	0.24	0.13	0.77	-0.15	0.3	0.39	-0.61	-0.04
23	1.76	0.48	0.02	1.05	1.47	0.94	0.37	-0.31	0.94	-0.53	-1.06	-1.36	-0.2	-0.73	-0.48	-0.34	0.53	0.13	0.48	0.15	-0.87	-0.49	-0.6	1.13
23.33	2.03	0.48	0.87	2.75	1.75	2.07	3.22	2.26	0.65	1.77	0.65	0.68	0.69	1.88	1.55	0.54	1.7	1.01	1.06	0.15	1.19	1.87	0.28	2.01
23.67	-0.25	-0.65	0.87	1.31	1.17	0.64	2.63	3.67	-0.49	1.17	0.34	0.39	1.55	1.58	0.68	1.12	1.98	2.47	1.05	1.62	1.48	2.44	0.87	1.7
24	1.74	0.5	0.58	1.3	0.6	1.49	0.34	2.51	0.67	-1.12	0.06	-1.31	0.39	-0.45	-0.18	1.12	1.09	1.86	0.46	1.61	2.95	0.96	2.92	0.52
24.33	2.3	0.5	0.02	2.15	1.46	3.2	0.91	0.21	-0.47	-1.93	0.07	-0.13	-0.76	-1.01	-0.17	5.45	0.5	1.85	1.05	0.13	1.75	0.96	1.14	0.23
24.67	-0.55	-0.35	-0.83	1.28	1.74	1.75	1.19	-0.35	-1.02	-0.74	-0.2	-0.98	-0.44	-0.11	-0.44	-3.3	0.79	-0.8	1.62	0.72	0.27	0.95	0.26	1.11
25	1.73	-1.19	-0.24	0.99	1.73	0.89	2.05	1.66	-0.7	0.71	0.1	-0.09	2.18	1.65	0.45	-4.66	1.67	0.68	1.03	1.01	1.16	1.83	2.32	1.99
25.33	-0.27	-0.88	0.05	0.71	0.58	0.31	1.75	1.65	0.18	-0.72	-0.75	1.07	0.71	0.19	0.75	2.07	1.36	1.55	1.02	2.18	1.74	3	1.13	1.09
25.67	0.88	0.56	-1.07	-0.15	0.58	0.32	0.6	1.64	-0.09	-0.69	-1.57	-1.22	-1.31	-1.83	-0.12	-2.29	0.73	0.08	0.43	0.69	-0.92	0.04	-0.05	-0.09
26	4.01	-0.01	-1.62	0.72	0.58	1.18	0.31	1.06	0.21	-0.09	-0.39	-1.47	-0.7	0.83	-0.97	1.25	0.7	1.25	1.31	-0.2	-1.49	-0.55	0.54	1.98
26.33	1.13	-0.86	-0.17	1.29	1.45	2.32	1.75	1.35	1.08	-0.36	-0.08	0.58	1.94	1.99	-1.52	2.4	1.29	1.81	2.47	2.7	2.36	2.41	1.13	2.85
26.67	1.13	-0.27	1.26	2.14	2.59	1.45	2.02	1.63	-0.94	1.09	0.5	0	1.93	-0.93	0.84	-0.24	1.86	0.6	0.98	1.49	3.82	1.81	2.3	1.06
27	-0.02	1.17	0.97	1.84	0.28	-0.56	1.44	0.47	-0.33	-0.64	0.79	0.31	-0.99	-1.19	3.17	-0.22	0.97	0.29	0.68	0.9	1.43	0.91	2	0.47
27.33	0.85	-0.55	-0.18	0.68	-0.29	0.6	0.58	0.48	-0.31	-2.04	-0.36	0.6	0.2	0.59	-0.65	-1.36	0.68	0.88	0.97	1.48	-0.35	2.09	1.4	1.36
27.67	1.42	-1.96	-1.31	0.68	1.15	2.32	0.01	1.34	-1.73	0.6	-0.62	0.32	1.38	0.89	-0.62	1.88	-0.2	1.46	0.65	0.01	0.25	0.6	1.39	-0.12
28	0.55	0.36	-2.71	0.11	1.73	1.45	0.59	0.76	0.33	0.6	-0.02	-0.83	-0.09	1.47	0.57	2.15	0.68	1.45	0.91	0.59	2.62	0.9	1.68	1.06
28.33	1.13	2.08	-0.38	1.84	1.72	0.01	0.88	0.76	0.05	-1.41	-0.87	-1.66	-0.07	1.17	0.28	-1.36	2.14	-0.02	0.9	1.76	2.31	1.19	0.78	3.72
28.67	0.84	-1.66	-0.37	0.68	-0.02	0.59	1.16	0.48	-1.37	-0.79	-0.26	0.69	-0.93	-1.46	0.59	0.14	1.25	1.45	0.6	0.87	-0.07	3.56	0.49	1.62
29	-1.45	-2.77	0.5	-1.03	-1.45	0.3	1.73	1.63	-0.47	-0.77	-1.68	-0.18	-0.9	-2.59	-2.62	0.15	-2.28	0.56	0.31	-0.01	-0.36	1.46	0.19	-0.46
29.33	0.57	0.42	1.93	2.13	0.01	0.02	1.73	2.2	-1.02	-1.02	-1.92	-3.62	0.59	0.69	-0.51	-1.01	0.1	0.56	0.31	-0.59	0.83	-3.29	0.79	1.33
29.67	2.87	0.42	-1.52	1.26	2.03	0.89	1.43	0.46	-1.27	-1.57	1.01	-0.36	-0.57	0.7	1.26	-0.68	3.91	0.85	1.19	1.47	0.83	0.89	1.97	1.32
30	1.13	-1.01	-1.49	-1.33	1.16	1.18	1.14	0.46	-0.37	-0.65	0.71	1.4	1.21	-0.76	-2.26	0.81	0.36	-0.62	0.3	1.76	0.83	1.48	1.37	0.43
30.33	3.14	0.16	-0.32	2.14	0.87	2.04	1.71	2.2	1.97	2.26	1	-0.06	2.68	1.62	2.2	2.28	-1.11	2.33	1.18	-0.6	1.13	1.48	0.18	0.73
30.67	0.24	1.31	-0.31	2.41	3.76	2.9	1.42	2.47	3.1	1.08	0.42	0.82	1.77	2.49	4.53	2.56	2.73	2.01	1.76	1.17	3.2	2.66	1.37	1.32
31	-0.04	-0.7	1.43	0.96	2.87	2.01	2.28	1.31	-1	-1.83	-0.44	-0.34	-0.3	0.7	0.65	0.47	2.41	-0.64	1.16	1.75	2.89	2.05	1.36	3.39
31.33	1.98	-0.4	1.42	1.53	-0.33	-0.31	1.98	3.33	-2.42	-0.32	-2.45	-0.9	-0.86	-2.54	-3.17	-2.46	-1.43	0.84	0.57	0.86	0.19	1.44	1.36	2.18
31.67	0.24	-0.1	-2.04	-0.2	-0.32	1.15	-1.21	1.28	-1.48	-0.02	-2.09	-0.57	0.93	-1.59	-2.21	-1.81	-0.53	1.13	0.57	-0.03	1.39	0.55	2.24	0.68
32	0.83	1.06	-2	0.39	2.59	2.88	0.83	-1.62	-0.57	-0.58	1.15	-1.13	0.05	2.59	2.26	0.89	2.13	-0.64	2.03	0.27	1.68	1.74	0.15	1.28
32.33	0.25	-0.96	1.48	1.26	2.28	0.84	2.86	2.17	0.91	0.32	0.56	0.07	1.25	1.08	1.06	2.66	2.41	0.25	1.14	1.16	1.08	1.43	1.05	0.98
32.67	0.83	-1.22	1.76	1.83	-0.63	-0.32	1.68	3.03	-0.54	-0.84	-1.18	0.67	0.66	-1.88	-0.42	-0.02	0.33	2.9	-0.34	0.56	2.87	-0.36	1.94	0.97
33	1.41	1.11	-0.56	0.95	1.13	0.56	-0.06	1.27	-0.23	-1.1	-1.14	0.09	0.37	-0.35	-0.39	-0.6	-0.85	2	-0.04	1.15	0.46	1.74	1.63	1.57
33.33	1.69	-1.21	-0.83	0.09	1.71	1.73	1.4	0.11	0.67	-0.47	0.94	0.39	0.97	1.75	1.41	2.39	1.53	0.51	1.14	2.03	0.47	1.73	1.62	0.97
33.67	0.53	-0.89	-1.39	0.38	0.54	0.56	2.26	0.11	0.38	0.13	0.64	-0.18	-0.21	2.04	1.4	2.08	1.22	0.21	0.55	1.13	1.36	1.42	0.72	0.96
34	-0.62	-0.88	-1.07	0.39	0.83	0.27	-0.65	-0.46	-2.24	-1.02	-1.4	-1.04	-1.97	-1.54	-0.98	-0.61	0.04	0.22	0.25	0.53	0.16	1.42	0.42	1.56
34.33	0.55	-0.57	-0.76	0.97	-0.04	0.86	0.23	0.13	-1.3	-0.4	0.4	-1	-1.03	-1.49	-0.65	-2.96	1.22	1.7	0.26	-0.35	2.56	1.11	1.02	0.95
34.67	1.13	0.32	-0.17	0.1	1.43	2.02	1.98	1.3	1.37	0.5	0.11	-0.68	1.68	0.93	0.27	0.08	0.63	0.8	0.26	-0.05	1.35	1.71	1.02	0.65
35	0.84	0.03	2.44	0.69	1.71	2.31	1.1	2.76	-0.11	-0.08	-1.34	1.7	1.37	0.34	1.48	3.37	-1.45	-0.09	1.15	1.14	-0.45	0.2	1.61	1.25
35.33	-0.32	0.62	-0.18	1.85	0.54	1.13	0.52	0.7	-0.97	-0.36	-1	0.21	1.97	-0.55	0.88	-0.84	-0.54	0.21	1.43	1.43	1.96	2.01	2.5	1.25
35.67	0.56	-0.25	-2.19	-0.19	0.54	-0.04	0.82	-0.46	-0.93	-0.33	0.5	-1.83	-0.14	0.98	-1.21	-0.2	2.14	1.1	0.54	1.13	0.75	3.49	0.1	1.84
36	2.02	0.06	-0.13	0.98	1.13	1.43	2.57	2.47	-0.02	-0.6	-0.67	-0.6	-0.71	2.18	-2.36	0.41	1.23	0.5	2.02	0.82	0.15	0.47	1	2.43
36.33	-0.61	-1.68	-0.12	0.69	1.13	0.84	0.22	1.29	0.59	-0.28	-0.93	-1.16	1.71	-0.53	0.38	-2.27	0.93	-0.38	1.11	-0.07	1.95	-1.02	1	-0.28
36.67	0.86	-0.48	1.63	-0.18	1.72	-0.03	1.69	2.17	-0.88	-0.55	-0.9	-2.6	-0.09	-1.71	3.09	-0.41	0.04	2	-2.44	-0.95	-1.06	-0.11	0.4	0.63
37	2.9	1.86	1.33	2.16	2.88	2.02	4.02	1.86	-1.14	-0.82	0.6	0.71	-0.37	0.44	-0.54	2.91	1.23	1.39	-0.34	0.25	0.46	2	1.9	1.23
37.33	0.55	-1.07	-1.29	0.69	2.28	2.02	2.24	1.27	1.26	0.69	0.6	1.3	2.36	3.46	-2.61	2.28	1.52	0.2	2.93	2.93	4.37	2.59	1.29	2.43
37.67	0.26	0.41	-0.97	0.69	1.39	1.71	-0.99	0.39	0.95	0.98	-2.04	-0.47	0.83	1.02	1.66	-0.74	0.03	0.5	2.31	1.42	3.74	1.08	2.19	3.02
38	1.73	1.58	0.5	1.86	0.51	0.83	0.78	1.28	-0.82	0.98	0.96	-0.16	-0.96	-1.39	3.75	0.8	1.52	1.09	-0.38	-0.08	1.31	1.07	1.58	0.59
38.33	1.72	-0.76	1.38	1.27	0.51	1.71	3.72	3.33	-1.38	-0.5	1.25	0.46	-0.03	1.98	1.91	1.11	1.51	1.68	-0.96	0.53	-0.2	3.18	0.97	0.9
38.67	-0.04	-1.62	0.79	2.73	1.11	0.24	2.23	3.02	-0.45	-1.95	-1.41	2.24	0.9	-0.15	-0.82	1.41	0.91	0.78	0.84	-0.66	1.62	1.35	1.87	0.6
39	-1.79	-0.42	-1.25	0.96	0.52	0.24	1.63	0.94	0.76	1.07	-0.78	0.44	0.9	-1.34	-2.59	1.41	1.2	1.67	1.72	0.24	0.71	-0.16	1.26	2.11
39.33	-1.47	-0.4	-1.81	-2.55	-0.36	1.43	-0.43	-1.41	-0.72	-0.72	-0.75	-1.04	-1.21	1.13	0.49	-1.01	-0.29	1.06	0.52	1.44	-0.5	1.96	-0.25	0.89
39.67	1.77	-0.97	-0.9	-0.18	0.83	1.13	-0.42	0.97	-1.87	-2.47	-1.6	-1.59	1.56	-0.69	1.1	-0.07	-0.58	-1.02	-0.66	-0.36	0.42	0.14	1.27	-0.92
40	2.35	1.1	0.29	0.42	2.3	2.31	2.54	3.03	-0.93	0.27	-0.07	-0.95	1.55	-0.05	0.2	1.17	-0.57	-0.71	0.84	-0.35	2.54	0.75	0.36	1.51
40.33	0.58	1.68	1.46	2.78	2.59	1.12	3.12	0.95	0.89	0.88	2.02	-0.62	-0.27	1.8	2.03	-0.96	1.53	1.39	1.43	1.45	3.74	2.57	0.36	1.2
40.67	1.17	-0.68	-0.3	1.87	1.99	0.53	1.92	0.66	0.59	-0.91	-0.08	0.31	0.36	0.26	1.41	1.21	1.22	-0.11	-0.07	0.84	2.2	1.04	1.87	0.59
41	1.46	-0.95	0.88	0.69	1.69	0.83	1.92	3.02	-1.78	-1.47	-1.55	0.02	0.07	-0.94	-1.63	1.51	0.32	0.19	0.83	1.14	1.59	1.95	0.36	2.71
41.33	0.28	-0.34	0.59	2.17	0.5	0.54	1.32	1.83	-0.84	0.96	-0.02	-0.86	0.39	0.01	0.25	-1.84	1.22	2.29	0.83	1.14	1.89	2.24	2.48	3.61
41.67	0	0.26	-1.75	-0.49	-0.09	2.61	1.02	0.93	0.69	0.07	-0.89	0.37	0.41	1.87	1.48	0.65	0.62	0.48	1.12	1.13	-0.86	1.02	2.46	1.46
42	0.89	-1.79	-2.02	-0.77	0.51	0.82	-0.76	-2.03	-2.6	-3.8	-0.26	0.68	-0.8	0.02	-0.35	1.58	1.22	1.38	1.12	1.43	-1.75	1.32	1.24	-1.27
42.33	0.01	-0.88	-0.51	0.42	0.22	-0.95	0.15	0.67	-1.03	-0.12	-1.43	-1.11	-0.46	-2.1	0.28	-1.49	0.61	1.97	0.81	-0.98	-0.21	0.41	0.33	-1.25
42.67	-0.28	1.79	1.26	1.31	1.12	0.84	1.34	1.85	1.11	3.19	-0.19	-2.88	0.48	-0.51	0.3	0.09	0.31	-1.34	0.51	0.54	0.71	0.11	0.64	2.71
43	0.91	0.31	0.08	-1.05	0.52	-0.64	0.45	0.66	-2.2	-2.55	0.42	0.2	-0.73	1.06	-2.44	1.64	0.02	-1.62	0.51	1.14	2.54	0.11	0.94	1.18
43.33	0.62	-1.45	0.09	-0.74	0.83	2.35	0.16	2.45	-2.44	-2.18	-0.16	1.72	1.15	0.75	-0.23	1.03	-0.88	1.1	1.11	-0.97	0.39	0.73	-0.27	0.26
43.67	0.62	0.35	1.28	1.35	3.8	4.42	2.85	0.95	-0.57	-0.92	-1.94	-1.31	1.46	-0.78	0.4	-1.43	0.04	-0.1	-0.39	-0.05	1.62	1.65	0.34	2.4
44	0.63	1.83	-0.79	1.94	2.89	1.72	3.13	0.66	0.06	-0.58	-3.39	-1.87	-0.7	2.04	2.58	1.39	1.25	-0.1	-1.28	0.56	2.83	2.25	2.17	0.26
44.33	1.52	-1.14	-0.47	2.82	-0.4	0.22	2.22	2.15	0.38	1.86	2.4	-0.6	-0.05	2.02	1.62	2.93	2.44	3.21	1.44	2.06	1.29	4.07	2.47	4.23
44.67	1.81	-0.23	1.31	1.92	0.21	0.53	1.32	3.34	0.99	0.63	0.87	0.33	1.82	-1.39	-2.69	-2.65	-0.28	4.39	1.73	1.75	1.6	1.6	1.24	1.75
45	0.32	0.08	-1.06	-0.17	2.6	1.43	-0.17	0.33	0.09	-0.57	-0.93	0.34	1.2	-0.72	0.46	-0.42	-1.78	-1.35	0.22	0.23	-0.86	0.07	0.93	-0.69
45.33	-0.56	-0.8	-1.62	-1.35	1.1	0.53	1.33	0.34	-2.01	-2.65	0.6	-0.86	-0.96	2.41	1.71	2.39	1.56	-2.54	0.22	0.54	1.91	1.3	0.93	2.07
45.67	-0.84	1	1.37	-3.4	1.4	1.74	0.13	1.55	-1.35	-1.07	-2.4	-0.82	0.94	0.22	1.4	0.52	-0.26	2.61	1.13	0.84	2.82	0.38	2.46	0.53
46	1.26	-0.19	2.25	2.3	1.4	1.43	2.84	3.34	-0.09	2	-1.13	0.43	2.18	-1	-0.77	-1.95	0.96	1.38	0.82	0.24	0.05	1.92	1.53	2.99
46.33	-1.73	-2.55	-1.33	4.96	-1.59	-1.27	2.82	1.53	2.36	1.68	1.33	2.87	2.49	1.53	0.82	0.59	0.35	-0.43	-0.38	0.54	0.37	2.22	-0.31	0.52
46.67	-0.5	-1.62	-1.89	-1.04	-0.97	-0.65	-0.19	-0.57	-0.11	-0.47	0.71	-3.56	-0.33	0.28	-1.66	-0.33	0.05	0.79	1.13	0.54	0.37	1.29	0.31	-0.09
47	3.08	0.5	-0.08	0.78	1.74	1.47	-0.18	1.24	-3.42	-3.17	-2.01	-4.38	-4.04	-1.88	-3.17	-2.79	0.06	0.18	-0.38	-1.27	1.3	0.67	0.62	0.53
47.33	0.08	-0.09	-1.25	0.48	1.74	2.37	-1.07	0.34	-1.82	-1.57	-1.35	1.82	-1.78	-0.27	2.2	1.02	-0.54	0.49	-0.06	-1.25	0.68	0.06	1.24	0.84
47.67	0.09	0.52	-0.93	-1.61	0.83	1.16	1.96	-0.55	0.37	-0.3	-1	0.28	0.46	1.01	1.87	1.65	1.59	0.19	1.15	2.1	2.22	2.22	2.46	3.3
48	-0.79	0.52	-0.02	-0.68	0.83	-0.65	1.65	0.06	0.99	0.03	-1.87	-2.16	2.35	-1.17	-0.94	-0.54	0.37	-2.53	-0.97	1.78	1.6	0.98	0.3	-0.1
48.33	-0.18	-0.37	1.48	3.23	2.64	1.78	3.16	3.99	2.21	2.18	0.61	0.97	3.28	1.7	0.03	1.37	0.68	0.53	-1.25	-0.95	0.98	0.06	-1.23	0.53
48.67	-1.67	1.14	1.18	3.51	3.24	1.77	3.14	2.46	3.1	3.08	2.45	2.19	2.94	3.89	2.56	3.88	2.19	2.95	2.39	0.27	2.52	1.91	3.4	2.99
49	4.06	2.64	-0.32	-0.71	-0.39	0.26	0.72	-1.47	-2.14	-1.56	0.89	-0.9	-1.79	0.71	2.23	-2.13	1.88	0.51	1.46	1.49	0.97	1.91	2.76	0.51
49.33	3.72	-1.58	-0.3	-1.6	-0.98	-0.33	-0.49	0.06	-2.08	-2.73	0.29	0.98	-0.79	-0.54	-0.29	-3.64	-0.86	0.51	-0.66	2.39	1.89	1.28	0.91	-0.1
49.67	-1.7	-2.75	-1.78	-0.97	1.75	0.29	-1.68	0.98	-2.63	-0.51	-1.84	-0.86	2.07	-1.45	-2.15	2.43	-1.15	0.21	1.17	0.56	1.89	0.36	1.52	2.07
50	0.43	-0.61	-1.75	0.25	2.35	2.71	1.67	1.28	-2.87	-0.17	-3.32	-3.29	-0.14	-0.77	1.06	3.04	0.38	-1	0.86	-1.26	1.26	0.98	-0.02	2.06
50.33	-0.16	-1.19	-0.52	0.87	0.83	1.19	1.67	1.89	1.2	-0.46	-0.17	-0.74	2.1	2.43	2.64	1.44	1	0.53	1.47	0.88	0.02	1.29	0.6	0.2
50.67	0.15	0.04	1.3	1.77	0.53	0.58	3.79	3.1	1.2	-1.04	0.77	-0.4	-0.13	0.51	-2.12	-0.77	-0.22	2.05	0.55	-0.64	-0.59	-1.81	-0.01	-0.41
51	1.36	1.25	-0.21	0.56	0.54	0.59	0.12	1.27	-1.27	-1.01	-0.76	1.17	-3.9	-1.69	-1.11	-3.9	-0.82	1.43	-0.36	-0.63	0.66	-0.23	0.31	2.08
51.33	0.46	0.95	0.11	-0.64	1.15	1.81	-1.38	0.05	-0.61	-0.66	0.2	1.79	-0.01	0.27	0.51	0.31	1.32	-0.4	0.26	0.6	2.53	4.12	1.86	2.07
51.67	-0.74	-0.86	0.72	-0.02	2.37	1.5	1.98	1.58	0.04	-0.32	-1.64	-0.39	0.64	2.2	0.53	4.46	0.71	-1.3	-1.26	0.91	1.9	2.54	1.23	-0.11
52	0.48	1.58	0.42	2.41	1.14	1.2	2.89	2.5	-1.18	-0.29	-1.58	-0.99	0.66	-1.64	0.54	-0.36	-0.82	0.85	0.28	0.6	0.96	0.36	-0.63	0.52
52.33	1.09	1.87	-0.18	2.4	1.75	2.11	3.49	1.27	1.65	3.14	2.78	-0.63	2.27	0.34	4.06	1.59	2.56	2.37	2.42	0.3	3.76	2.85	2.49	3.32
52.67	1.09	-2.07	0.44	1.79	0.84	-0.64	1.04	0.36	1.64	0.31	1.2	2.51	0.03	2.27	2.75	3.82	3.15	1.75	0.88	1.53	1.25	4.08	3.41	1.75
53	0.79	-1.73	0.14	0.57	0.54	0.91	0.73	0.67	-0.55	-1.85	-0.04	2.48	1.97	-0.62	-1.41	2.2	-1.15	0.21	-0.04	0.91	-0.3	-1.24	-0.34	-1.06
53.33	0.49	1.64	0.15	-1.85	1.76	2.44	-2.01	0.98	-0.83	0.69	0.6	-0.98	1.64	1.34	-0.09	-0.06	1.32	-1.61	-0.64	-0.01	3.14	-0.9	1.23	1.14
53.67	-1.93	-0.8	0.16	0.61	1.46	-0.02	1.38	1.29	-0.79	-1.17	0.3	-1.87	-0.92	2.31	2.18	-3.24	1.92	-0.37	0.29	0.3	3.43	3.17	1.23	1.77
54	-1.29	-3.81	-3.15	-2.43	-0.99	-0.92	3.22	-1.16	-0.44	-1.12	-0.62	-2.13	0.08	-1.24	-0.4	-1.56	-1.76	1.78	1.82	0.61	-0.96	5.97	0.92	0.2
54.33	-0.06	-1.33	-0.99	-1.18	-1.28	0.01	-0.78	-0.22	-1.66	-2.02	-1.21	-2.07	-0.54	-1.51	-4.86	-0.54	-2.35	0.24	-0.33	0.92	0	-0.33	1.85	1.15
54.67	1.17	1.74	-0.06	2.81	1.8	0.95	0.47	1.64	-1.92	0.54	-1.79	0.81	0.14	1.11	0.06	1.43	-0.79	-0.67	-1.24	-0.61	0.01	-4.38	-0.96	-0.73
55	3.31	3.25	-0.35	0.35	3.03	1.56	3.24	1.64	1.26	1.17	-1.11	-0.44	-0.8	2.42	1.69	2.4	1.07	-0.35	0.01	-1.21	0.96	1.93	-0.95	-0.09
55.33	0.54	0.79	-0.03	7.39	2.09	1.56	1.69	-0.52	1.57	-0.39	-0.76	-1.67	-0.12	1.11	3.31	0.77	1.37	-0.03	0.01	0.96	3.46	1.61	0.63	2.42
55.67	-0.97	-1.64	0.59	2.74	0.56	3.41	-0.16	2.89	-2.2	-0.36	0.52	2.79	2.49	-2.12	2.96	-1.48	-0.79	-0.33	-0.59	-0.27	0.31	-0.28	0.95	1.48
56	1.18	0.53	2.73	-5.23	0.56	1.54	1.7	2.87	0.69	0.92	0.22	2.44	2.16	0.86	-2.23	0.19	1.39	2.13	1.26	0.66	-0.94	2.56	3.14	3.04
56.33	0.88	-0.39	1.18	-0.88	0.88	-1.54	2.01	0.4	1.32	0.29	-0.08	-1.05	0.53	1.2	-3.79	1.84	1.68	2.73	0.34	1.89	1.28	4.12	2.81	2.4
56.67	0.88	-1.59	-1.86	-1.47	1.5	0.96	1.7	2.26	-3.09	-1.26	1.51	1.2	-0.42	-0.42	1.48	1.84	-2.33	0.56	0.34	0.34	2.85	0.95	1.23	0.82
57	-0.03	-0.34	-0.3	0.71	-0.04	0.96	0.77	1.95	-2.06	-0.59	-0.7	-1.33	-1.04	0.92	3.11	1.84	-0.45	-1.28	1.88	-1.5	0.63	0.64	0.29	0.19
57.33	-1.25	1.21	-0.6	0.4	0.59	0.35	0.78	0.08	0.21	-0.24	-2.86	-4.76	0.63	-0.37	-0.82	-3.06	2.03	0.59	-0.28	0.06	1.27	3.17	0.93	2.72
57.67	0.31	-2.16	-1.49	-2.05	1.52	1.28	0.47	-1.76	3.7	2.32	-0.58	-0.21	3.26	0.32	1.51	1.27	1.4	2.13	-0.27	2.54	3.48	1.57	0.93	1.76
58	-0.91	-3.04	-1.77	-1.09	-2.19	-0.26	0.17	-0.5	-1.1	-0.88	0.39	1.39	-1.01	-0.98	-1.76	0.61	0.78	0.58	0.05	0.05	-0.33	-0.95	1.56	-0.45
58.33	-1.51	0.38	-0.82	-3.54	-1.54	-0.56	-0.75	0.14	-3.9	-2.1	-3.06	-1.15	-1.62	-2.57	-3.34	-3.62	0.16	-0.66	-0.25	0.06	-0.94	-1.25	0.3	-1.07
58.67	1.29	0.69	0.73	1.14	2.5	1.01	2.07	0.46	0.63	-1.09	-1.09	-1.75	0.39	3.09	0.99	0.07	-1.07	-3.11	0.06	-0.24	-0.93	0.98	-1.9	-2
59	1.29	2.24	1.05	6.08	2.8	2.57	3.62	0.78	1.6	1.18	2.11	2.14	3.05	2.74	2.65	4.38	1.74	0.01	0.07	-0.54	4.15	1.3	2.22	1.19
59.33	0.06	0.68	0.74	2.02	1.24	1.31	15.15	2.66	-0.64	-0.1	0.19	0.52	2.37	-0.58	2.63	1.7	1.42	3.11	0.7	1.95	5.39	0.67	2.21	3.41
59.67	-3.33	-1.16	0.74	1.09	0.94	-1.17	2.23	3.59	1.31	-1.35	-0.42	-2.66	-0.6	-0.21	0.98	-1.92	0.48	1.23	-0.54	-1.47	-0.97	1.94	-1.58	3.39
60
60.33
