# Supplementary material for: Global measurement of coagulation in plasma from normal and haemophilia dogs using a novel modified thrombin generation test – Demonstrated in vitro and ex vivo
Source: PLoS One. 2017 Apr 6;12(4):e0175030. doi: 10.1371/journal.pone.0175030 (PMC5383133; doi:10.1371/journal.pone.0175030)
Supplement: S1 File — In this compressed file all raw data is available in excel format. Data is sorted according to figure. (ZIP) [file pone.0175030.s005.zip › S1 File/Figure 2 raw data.xlsx]

## Sheet: Sheet1
time	J44 (20150506)	J45 (20150515)	I32 (20150515)	J47 (20150506)	I33 (20150506)	UNC normal pool	0.5% ELN22732-088	HA pool 3/11/15	0,5%FVIII 3/11/15	Fraggle 3/11/15	R01 3/11/15	S30 3/11/15	S31 3/11/15	S32 3/11/15
0.5	-0.1	-0.18	0.2	0	0	-0.1	-0.29	-0.21	0	-0.31	0	0.37	0.2	0.38
0.83	-0.1	-0.27	-0.2	-0.2	-0.2	0	-0.48	-0.2	0.43	-0.41	0	0.36	0.29	0.16
1.17	0	-0.09	-0.1	0	-0.1	0.1	-0.28	0.01	0	-0.09	0.19	0.08	0.28	0.08
1.5	0.2	0.1	0.1	0.1	0	0	-0.08	0.01	0	0.02	0.27	0.27	0.36	0.17
1.84	0.2	0	0	-0.2	-0.09	0.1	0.02	0.01	0.21	0.23	0.17	0.44	0.34	0.37
2.17	0	-0.09	0.1	0	0	0.19	0.12	0.22	0.31	0.22	0.35	0.33	0.42	0.35
2.51	0.2	0	0.1	0	0.1	0.09	0.12	0.11	0.63	0.22	0.34	0.42	0.4	0.43
2.84	0.29	0.28	0.19	0.11	0.1	0.19	-0.08	0	0.41	0.42	0.14	0.4	0.28	0.31
3.17	0.09	0.54	0.09	0.21	0	0.48	0.02	0.21	0.51	0.31	0.22	0.39	0.46	0.29
3.51	0.19	1.35	0.09	0	0.2	0.96	0.21	0.3	0.39	0.19	0.31	0.37	0.54	0.48
3.84	0.48	3.42	0.29	0.2	0.39	2.32	0.11	0.19	0.39	0.29	0.3	0.36	0.41	0.35
4.18	0.98	9.62	0.28	0.5	0.97	6.39	0.11	0.08	0.7	0.39	0.38	0.44	0.29	0.43
4.51	2.36	29.42	0.37	0.9	2.72	16.38	0.11	0.18	0.48	0.38	0.36	0.52	0.27	0.51
4.85	5.23	76.31	0.86	2.01	6.01	45.99	0.2	0.28	0.25	0.26	0.26	0.5	0.25	0.38
5.18	17.56	140.8	1.53	4.41	19.83	107.36	0.3	0.37	0.46	0.26	0.25	0.39	0.44	0.36
5.52	57.27	192.38	2.38	9.83	58.05	176.14	0.29	0.36	0.56	0.36	0.33	0.47	0.52	0.45
5.85	128.5	216.88	4.3	23.59	118.11	217.89	0.28	0.35	0.45	0.35	0.41	0.55	0.29	0.52
6.18	197.28	217.62	7.64	58.61	173.2	225.4	0.28	0.34	0.66	0.34	0.3	0.53	0.27	0.6
6.52	228.53	202.78	17.77	118.52	200.54	208.77	0.47	0.53	0.54	0.22	0.2	0.42	0.36	0.47
6.85	224.76	180.44	45.81	179.13	200.39	180.28	0.36	0.62	0.53	0.22	0.38	0.4	0.44	0.54
7.19	201.86	156.72	94.71	215.51	184.96	150.82	0.26	0.8	0.63	0.42	0.36	0.39	0.31	0.72
7.52	171.14	134.12	148.93	223.37	163.22	123.63	0.35	0.57	0.4	0.3	0.25	0.56	0.3	0.88
7.86	141.62	112.99	188.5	209.23	140.75	99.62	0.44	0.24	0.4	0.3	0.34	0.64	0.38	0.53
8.19	114.71	93.94	203.74	183.16	119.66	79.78	0.43	0.75	0.71	0.6	0.32	0.61	0.46	0.2
8.53	92.01	77.73	197.43	154.84	101.24	62.86	0.52	0.83	0.81	0.59	0.4	0.59	0.44	0.39
8.86	74	65.58	177.6	126.89	86.97	50.19	0.51	0.9	0.47	0.47	0.58	0.48	0.31	0.57
9.19	58.77	55.35	152.08	102.52	74.14	40.17	0.3	1.28	0.47	0.56	0.46	0.65	0.49	0.75
9.53	46.61	44.96	126.93	84.31	63.02	32.49	0.49	1.03	0.78	0.65	0.44	0.72	0.47	0.61
9.86	38.29	37.93	102.54	64.85	55.02	25.66	0.67	1.2	0.66	1.05	0.52	0.6	0.44	0.78
10.2	31.61	32.35	80.86	48.94	48.4	20.67	0.66	1.37	0.54	1.13	0.5	0.58	0.52	0.84
10.53	24.62	27.19	64.32	40.29	41.54	17.71	0.65	1.22	0.53	0.78	0.38	0.75	0.49	0.69
10.87	21	23.19	50.57	32.27	36.67	14.27	0.63	1.39	0.74	1.08	0.37	0.82	0.56	0.96
11.2	16.61	19.41	38.89	26.01	31.84	11.27	0.72	1.55	0.84	1.36	0.54	0.79	0.63	0.81
11.53	13.21	16.79	30.15	20.14	27.57	9.68	0.61	1.91	0.82	1.32	0.52	0.85	0.5	0.67
11.87	12.14	14.67	24.3	16.13	25.23	8.41	0.79	2.67	0.92	1.39	0.6	0.73	0.57	0.83
12.2	10.53	12.66	19.06	14.31	22.51	6.86	1.06	3.09	0.9	1.57	0.57	0.61	0.84	0.69
12.54	8.9	11.24	14.5	11.29	19.64	6.22	0.94	3.4	1.1	1.84	0.64	0.68	0.6	0.45
12.87	7.24	9.73	11.88	10.55	16.15	5.38	0.93	4.01	1.09	2.31	0.62	0.75	0.56	0.43
13.21	7.68	8.33	8.98	8.52	14.95	5.05	0.91	4.9	0.85	3.09	0.59	1.01	0.73	0.71
13.54	6.45	8.19	7.39	4.93	14.2	4.43	0.98	5.87	0.95	4.37	0.85	0.97	0.69	0.77
13.88	4.09	6.71	6.32	5.63	12.13	2.81	1.35	6.5	1.79	6.14	0.82	0.94	0.55	0.73
14.21	4.99	6.39	5.86	4.83	11.3	2.82	2.59	7.51	2.94	7.55	0.41	1.28	0.42	1.1
14.54	5.26	5.88	4.11	3.52	9.77	3.53	4.58	8.6	4.4	9.03	0.39	1.71	0.4	1.34
14.88	3.33	3.93	3.28	3.81	7.94	2.62	7.41	9.34	7.33	10.89	0.57	2.4	0.48	1.17
15.21	2.06	3.74	3.26	2.93	6.75	3.34	11.74	10.26	12.37	12.38	0.45	2.79	0.55	1.31
15.55	3.2	3.83	1.74	1.74	6.29	1.72	17.84	11.05	19.25	13.83	0.53	3.26	0.52	1.55
15.88	2.76	4.31	2.14	2.17	5.93	0.63	24.59	11.71	26.9	15.56	0.6	3.81	0.69	1.77
16.22	0.76	3.24	1.54	3.02	6.1	2.59	31.32	12.04	34.64	16.93	0.76	4.52	0.76	2.18
16.55	1.93	2.17	1.44	0.75	6.06	3.01	37.81	12.35	42.16	17.95	0.83	5.12	0.92	2.58
16.89	0.67	1.6	0.65	0.55	3.64	0.98	43.12	12.97	48.4	19.47	0.7	5.41	1.07	2.64
17.22	0.9	1.43	-0.03	1.64	1.97	-1.33	46.76	12.94	53.68	20.95	0.77	6.35	1.01	2.71
17.55	1.86	2.52	0.49	-0.39	2.5	0.25	49.46	13.33	57.06	21.55	1.12	6.79	1.06	3.07
17.89	0.7	2.24	1.11	-0.68	4.05	1.63	50.35	13.4	58.46	21.82	1.26	7.02	1.2	3.52
18.22	-0.34	0.98	1.22	0.74	4.04	1.55	49.76	13.46	58.98	21.97	1.21	7.62	1.74	3.64
18.56	-1.14	0.42	-0.37	-0.64	1.63	0.03	47.61	13.84	57.77	22.02	1.54	7.73	1.84	3.65
18.89	-0.78	0.84	-0.44	-0.39	0.18	-0.95	44.42	13.37	54.95	21.75	1.95	7.93	2.05	3.87
19.23	-0.21	0.47	-1.11	-0.04	1.14	0.55	42.08	13.03	51.42	21.07	2.25	8.32	2.34	4.07
19.56	0.14	0.9	-0.36	-2.49	2.62	0.9	38.9	13.01	48.38	19.99	2.45	8.5	2.62	4.06
19.89	-1.21	-0.36	0.78	-0.49	2.1	-0.31	35.08	12.57	43.97	18.61	2.82	8.76	2.98	4.05
20.23	-2.11	-0.91	-0.82	1.05	-0.3	-1.29	31.44	12.05	40.16	17.7	3.28	8.93	3.12	4.45
20.56	-1.52	0.52	-1.28	-1.75	-1	-0.71	28.36	11.75	36.95	16.7	3.62	8.81	3.35	4.72
20.9	-1.15	0.64	-1.34	-1.37	0.92	-0.66	25.83	11.46	32.71	15.73	3.86	8.69	3.47	4.58
21.23	-0.68	-0.32	-0.99	-1.33	0.63	-0.81	23.05	10.88	29.83	13.95	4.08	8.48	3.88	4.24
21.57	-1.28	-0.57	-0.54	-1.72	-1.56	-0.04	20.43	10.11	27.1	12.21	4.3	8.37	4.17	4.33
21.9	-2.93	-0.34	-2.33	0.28	-0.88	-1.23	17.66	9.98	23.76	11.57	4.6	8.26	3.95	4.51
22.24	-1.68	-1.59	-2.16	-0.78	-0.73	-1.8	15.93	9.34	21.01	10.31	4.99	7.88	4.23	4.47
22.57	-2.05	-0.74	-1.29	-1.39	0.15	-1.42	14.82	8.82	19.82	8.98	4.98	7.6	4.61	4.34
22.9	-3.28	-0.4	-1.95	-2	0.59	-1.35	12.95	8.43	17.78	8.32	5.16	7.24	4.76	4.12
23.24	-1.7	-1.46	-1.59	-1.62	-3.18	-1.18	12.2	7.95	15.33	7.79	5.52	6.89	4.8	4.21
23.57	-1.54	-0.51	-1.64	-1.9	-2.59	-0.92	10.18	7.48	13.58	7.16	5.3	6.75	4.74	4.29
23.91	-2.34	0.03	-1.49	-2.39	0.01	-0.54	9.09	7.24	12.5	6.34	5.19	6.42	4.78	4.27
24.24	-3.77	-2.24	-2.15	-1.46	-0.07	-1.64	8.82	7	11.88	5.65	5.27	5.91	4.72	3.95
24.58	-2.51	-2.99	-3.31	-3.38	-1.84	-2.53	7.46	6.26	10.72	5.08	5.34	5.23	4.76	3.65
24.91	-1.16	-0.91	-2.52	-2.76	-3.7	-1.08	7.31	5.95	9.47	3.99	5.51	4.95	4.8	3.56
25.24	-1.32	-0.87	-1.03	-0.84	-1.93	-1.34	6.77	5.45	8.35	3.89	5.1	4.97	4.74	3.37
25.58	-2.24	-0.72	-1.19	-0.69	-0.18	-1.91	5.65	5.07	7.78	4.11	4.9	4.41	4.78	3.4
25.91	-4.75	-0.88	-3.09	-1.86	-0.89	-1.3	4.55	5.32	7.45	4.43	4.9	4.16	4.62	3.43
26.25	-2.6	-2.25	-3.83	-2.79	-2.55	-2.1	5.16	5.35	6.03	2.93	4.61	4.21	4.37	3.25
26.58	-1.25	-2.09	-1.69	-3.5	-2.39	1.05	5.16	4.46	5.72	3.18	4.43	3.3	4.03	2.78
26.92	-2.38	-0.61	-1.23	-2.1	-2.44	-1.35	3.87	4.01	5.64	2.56	4.35	3	3.8	2.94
27.25	-2.31	-0.78	-2.52	-1.5	-2.81	-3.4	3.1	3.88	5.12	0.69	4.18	3.09	4.1	2.89
27.59	-3.75	-1.95	-2.66	-2.99	-1.46	-1.51	2.75	3.86	4.82	1.85	3.73	2.79	3.88	2.54
27.92	-3.55	-2.82	-2.18	-4.8	-3.77	-2.85	3	3.54	3.66	1.91	3.77	2.69	3.56	2.51
28.25	-2.51	-1.93	-2.42	0.15	-2.95	-1.59	3.34	3.42	4.04	1.97	3.62	2.31	3.37	2.38
28.59	-2.87	-0.24	-2.15	-0.05	-1.28	-1.62	2.38	2.9	4.31	1.39	2.82	2.14	3.08	2.56
28.92	-3.77	-0.92	-2.4	-5.21	-2.2	-1.76	1.35	3.02	3.16	0.61	2.61	1.97	3.11	2.12
29.26	-4.98	-2.62	-3.16	-2.68	-3.43	-2.35	1.92	3.13	2.79	1.55	2.89	1.52	3.14	1.81
29.59	-1.5	-2.66	-3.71	-3.84	-3.15	-3.36	2.89	2.83	2.64	1.94	3.06	1.47	2.77	1.92
29.93	-1.89	-1.36	-1.96	-3.2	-0.5	-0.33	2.93	2.63	2.49	1.04	2.65	1.52	2.72	1.72
30.26	-3.35	-1.41	-1.49	-2.13	-2.95	1.01	1.78	2.14	2.67	0.91	1.98	1.08	2.37	1.83
30.6	-4.03	-1.47	-2.89	-1.52	-3.32	-3.29	1.06	2.49	2.74	0.25	2.09	1.24	2.04	1.64
30.93	-5.36	-2.86	-3.96	-3.03	-3.14	-4.94	0.74	2.1	2.27	0.25	2.11	1.67	2.23	1.35
31.26	-2.52	-3.31	-4.19	-4.74	-4.91	-2.46	0.83	2.35	1.58	0.67	1.84	1.14	1.91	1.38
31.6	-1.58	-1.8	-1.39	-3.31	-1.58	-0.74	1.92	1.96	1.78	1.08	1.86	0.53	1.7	1.92
31.93	-2.39	0.13	-1.75	-3.91	-0.77	-1.32	1.69	1.6	1.54	0.84	1.41	0.61	1.61	1.01
32.27	-4.62	-1.39	-3.16	-1.82	-3.33	-2.25	-0.24	2.48	1.73	0.4	1.16	0.97	1.62	0.45
32.6	-3.2	-3	-3.71	-1.77	-3.81	-2.51	0.17	1.88	1.6	0.28	1.21	0.75	1.54	1.24
32.94	-2.14	-0.12	-2.16	-2.38	-2	-0.54	0.87	1.52	1.47	0.07	1.26	0.53	1.75	1.18
33.27	-3.5	-1.76	-1.26	-1.99	-2.05	-1.71	0.16	1.27	0.69	0.18	1.12	0.8	1.35	1.12
33.6	-4.08	-2.22	-3.62	-2.6	-2.77	-2.85	0.87	1.43	0.79	0.71	1.07	0.49	0.98	1.16
33.94	-4.43	-2.79	-3.85	-5.12	-2.26	-1.55	0.55	1.9	1.11	0.8	1.22	0.38	1.03	0.9
34.27	-2.46	-3.88	-2.4	-4.01	-4.72	-2.49	0.35	1.02	0.77	0.25	0.79	0.27	0.67	0.85
34.61	-3.6	-0.34	-2.23	-1.13	-3.43	-1.96	-0.05	1	1.85	-0.18	0.48	0.36	1.14	0.91
34.94	-3.08	0.13	-2.58	-1.53	-2.38	-0.88	-0.35	1.48	0.62	-0.18	0.75	0.73	0.77	0.76
35.28	-2.67	-1.73	-1.88	-2.15	-2.43	-1.27	0.17	1.34	-0.37	0.68	0.81	0.32	0.43	0.72
35.61	-5.47	-3.16	-0.87	-3.22	-3.03	-2.64	-0.03	1.09	0.52	0.14	0.68	0.03	0.81	0.69
35.95	-2.25	-2.35	-4.42	-3.72	-3.62	-3.14	0.38	1.27	0.62	-0.72	0.56	0.22	0.77	0.65
36.28	-1.52	-1.33	-4.75	-4.09	-1.35	-1.6	0.68	1.23	0.4	-0.38	0.07	0.12	0.63	0.52
36.61	-3.02	-1.17	-0.41	-2.08	-1.86	2.82	0.37	0.47	-1.14	0.28	0.07	0.31	0.69	0.29
36.95	-3.16	-0.8	-1.86	-2.7	-2.46	-0.94	-0.54	0.36	-0.13	0.81	0.54	0.2	0.66	0.58
37.28	-3.86	-2.25	-3.6	-3.43	-4.84	-6	-1.63	1.38	1.52	0.15	0.52	0.39	0.32	0.95
37.62	-2.33	-2.82	-4.16	-2.56	-3.1	-2.79	-0.58	1.75	0.62	0.15	0.21	0.09	0.3	0.6
37.95	-1.69	-0.62	-2.15	-3.75	-1.15	2.33	1.35	0.15	-0.04	-0.39	0.11	-0.29	0.39	0.06
38.29	-3.09	-1.22	-1.02	-2.76	-3.09	-1.87	-0.19	0.15	-2.02	-1.02	0.11	0.39	0.57	0.06
38.62	-4.36	-2.77	-3.64	-0.76	-4.37	-4.59	-1.99	1.28	-0.88	0.08	0.29	0.28	0.54	0.57
38.96	-1.9	-1.42	-2.7	-2.43	-2.72	-0.93	-0.23	0.73	0.89	0.51	0.19	0.08	0.11	0.23
39.29	-2.62	-0.61	-0.17	-3.16	-0.33	-0.75	1.09	0.5	0.66	-0.03	0.37	0.08	0	0.32
39.62	-4.12	-1.43	-1.95	-1.49	-2.96	-2.25	0.07	0.07	0.88	-0.57	0.26	-0.21	0.4	0.61
39.96	-3.58	-1.91	-4.25	-2.13	-4.68	-2.41	-1.74	-0.24	-0.56	-0.87	-0.03	-0.1	0.38	0.48
40.29	-3.27	-2.39	-2.12	-3.9	-3.48	-1.33	-0.59	1.21	-0.77	0.44	0.07	-0.29	-0.04	-0.15
40.63	-1.95	-0.71	-0.87	2.37	-1.41	-2.17	0.63	2	-0.1	-0.32	-0.22	-0.18	0.37	-0.04
40.96	-2.68	0.1	-3.4	-3.14	-0.45	-0.91	-0.58	0.39	-0.15	-0.2	-0.02	0.69	0.04	0.77
41.3	-4.07	-1.92	-3.21	-8.8	-3.22	0.07	-1.57	-0.44	-0.97	0.99	0.26	0.19	-0.16	0.53
41.63	-2.28	-3.28	-1.95	-1.42	-4.83	-1.21	-0.22	0.3	-0.49	-0.54	0.16	-0.59	0.26	0.1
41.96	-1.65	-0.81	-2.54	-1.83	-2.05	-1.78	-0.11	0.6	0.07	-0.84	0.25	-0.18	-0.06	-0.21
42.3	-2.95	0.66	-1.38	-3.5	-1.1	-1.56	-0.91	0.48	-0.37	0.15	0.05	0.6	-0.06	0
42.63	-3.66	-2.47	-2.52	-1	-3.64	-1.9	-1.29	0.47	-0.55	0.9	-0.24	0.1	0.35	0.31
42.97	-2.44	-2.52	-2.24	-1.31	-1.88	-0.67	-0.15	0.35	0.76	-0.3	0.06	0.1	0.13	0.39
43.3	-2.02	-0.15	-1.3	-3.68	-0.25	-1.37	1.48	-0.07	0.1	-0.83	0.34	-0.19	-0.08	0.17
43.64	-5.49	-0.98	-4.4	-2.91	-4.04	-2.25	-1.68	1.28	-0.78	-0.91	0.23	-0.38	0.33	0.06
43.97	-2.53	-3.35	-3.43	-3.19	-3.97	-1.17	-0.93	1.24	-0.1	0.51	-0.06	0.12	0.42	0.16
44.31	-0.4	-0.74	-0.52	3.73	-1.41	-1.3	0	0.17	-0.2	1.46	-0.25	0.21	-0.11	0.46
44.64	-2.87	-0.25	0.08	-1.18	-1.81	-0.86	-1.51	0.47	0.03	0.35	-0.23	0.2	-0.1	0.74
44.97	-4.51	-1.2	-1.64	-7.27	-1.98	-1.03	-1.27	-0.37	-0.3	-0.29	-0.04	-0.18	0.21	-0.01
45.31	-3.48	-1.81	-4.1	-2.96	-2.5	-2.16	-0.43	-0.77	-0.51	0.04	-0.04	-0.08	-0.31	-0.41
45.64	-0.77	-2.41	-3.35	-7.29	-3.46	-0.94	1	0.19	-0.05	-0.82	0.16	0.12	0.41	0.12
45.98		0.11	-2.72	0		0		0.8	0.07	-0.15	0.34	0.31	0.39	0.31
46.31								0.57	-1.16	1.14	0.14	-0.38	-0.44	0.09
								-0.68	-0.01	-0.06	-0.25	-0.07	0.09	0.19
								-0.56	-1.35	-1.45	-0.61	-0.55	0.29	0.18
								0.6	-1.1	-0.66	0.07	-0.05	-0.13	-0.03
								0.47	-2.77	0.11	0.36	0.24	0.18	0.07
								0.56	0.21	-0.43	-0.04	0.14	0.07	0.27
								-0.38	3.02	-0.09	-0.03	0.23	-0.74	-0.45
								-1.09	-0.62	0.13	-0.13	-0.54	-0.3	-0.22
								-0.02	-0.15	-0.41	0.16	-0.23	0.12	0.3
								0.91	-0.48	-0.72	0.35	0.26	0.22	-0.33
								0.26	-1.37	0.16	-0.14	0.44	0.72	-0.11
								-0.88	-0.78	0.59	-0.23	-0.53	-0.44	0.51
								-0.95	0.7	0.26	-0.03	-0.32	-0.51	-0.02
								0.42	-0.2	-1.14	-0.03	-0.11	0.53	-0.02
								0.72	-0.19	-1.11	-0.12	0.28	0.19	-0.22
								-0.13	-0.75	0.96	0.17	1.14	0	-0.01
								-0.54	-1.4	0.4	0.16	-0.44		0.3
								-0.63	-0.59	-1	-0.13	-1.1		-0.02
								0.73	-0.46	-0.87	-0.22	-0.77		0.29
								0.3	-0.9	0.25	0.17	0.22		-0.24
								-0.33	-2	0.26	0.35	0.41		0.08
								-0.01	-1.17	-0.37	-0.23	-0.09		0.38
								-0.72	0.54	-0.36	-0.12	0.31		0.06
								0.12	0.77	-0.89	-0.02	0.1		0.16
								0.42	-0.26	-0.11	0.45	-0.28		-0.05
								-0.1	-0.58	0.77	0.34	0.4		0.05
								-0.4	-0.23	-0.2	-0.53	0.1		-0.05
								-0.59	-2.59	-0.83	0.16	-0.67		-0.76
								0.15	-1.42	-0.58	0.06	0.22		0.4
								0.24	2.01	-0.89	-0.51	-0.36		0.58
								-0.47	-1.53	0.23	0.08	0.04		-0.36
								-0.69	-2.51	1.09	0.55	-0.25		-0.04
								-0.31	1.16	-0.01	0.34	-0.82		0.17
								0.46	0.58	-0.01	-0.43	-0.11		0.06
								0.62	-1.12	-0.44	-0.04	0.28		-0.45
								-0.1	-0.3	-0.97	0.35	0.46		0.39
								-0.52	-0.52	0.48	-0.24	0.06		0.57
								-0.8	-0.96	0.37	-0.04	-0.13		-0.27
								-0.04	-1.73	-1.05	-0.23	-0.9		-0.26
								0.91	-1.1	-0.91	-0.31	-0.53		0.08
								0.98	0	-0.23	0.24	0		0
									0		0	0		0
