# Supplementary material for: Global measurement of coagulation in plasma from normal and haemophilia dogs using a novel modified thrombin generation test – Demonstrated in vitro and ex vivo
Source: PLoS One. 2017 Apr 6;12(4):e0175030. doi: 10.1371/journal.pone.0175030 (PMC5383133; doi:10.1371/journal.pone.0175030)
Supplement: S1 File — In this compressed file all raw data is available in excel format. Data is sorted according to figure. (ZIP) [file pone.0175030.s005.zip › S1 File/Figure 3 raw data.xlsx]

## Sheet: Sheet1
	Buffer		anti cFVIII PAb
P16	32.34		32.21	32.24
S01	15.97	14.98	14	12.61
R30	20.37	20.15	19.13	19.27
R31	16.86	16.82	16.7	14.49
R32	14.81	13.75	11.95	11.49
