# Supplementary material for: Global measurement of coagulation in plasma from normal and haemophilia dogs using a novel modified thrombin generation test – Demonstrated in vitro and ex vivo
Source: PLoS One. 2017 Apr 6;12(4):e0175030. doi: 10.1371/journal.pone.0175030 (PMC5383133; doi:10.1371/journal.pone.0175030)
Supplement: S1 File — In this compressed file all raw data is available in excel format. Data is sorted according to figure. (ZIP) [file pone.0175030.s005.zip › S1 File/Figure 4 raw data.xlsx]

## Sheet: Sheet1
Figure 4A) - WT in HA													Figure 4B) - rcBDDFVIII in HA												Figure 4 C)			Figure 4 D)
	time	100	50	25	10	5	2,5	1	0,5	0,1	0		time	01-100%	02-50%	03-25%	04-10%	05-5%	06-2,5%	07-1%	08-0,5%	09-0,1%	10-0%		%FVIII	Peak		rcFVIII	Peak
	0.48	0	0	-0.13	-0.13	0.13	-0.13	0.2	0.13	0.26	0.46		0.48	-0.29	-0.09	-0.19	-0.19	-0.09	0	0.09	0	0	0		100	164.73		100	152.87
	0.82	-0.13	-0.07	-0.07	0.07	-0.07	0.14	0.26	0.26	0.38	0.29		0.82	-0.19	0.1	-0.19	-0.09	0	0	-0.2	-0.1	-0.1	0		50	143.13		50	147.31
	1.15	-0.07	0.07	0.07	0.13	0.07	0.33	0.26	0.19	0.64	0.13		1.15	0.1	0	-0.09	0	0	0	-0.1	-0.09	0	0		25	125.63		25	130.28
	1.49	0.07	0.13	0.2	0.13	0.33	0.19	0.32	0.32	0.18	0.26		1.49	0.1	0.1	0	0	0.1	0	0.1	0.1	0.1	0		10	104.93		10	114.44
	1.82	0.07	0.13	0.26	0.33	0.26	0.39	0.31	0.31	0.17	0.31		1.82	0.1	0.1	0.1	0.19	0	0.19	0.09	0.29	0.19	0.19		5	94.17		5	98.7
	2.15	0.13	0.2	0.26	0.32	0.39	0.45	0.24	0.37	0.3	0.29		2.15	0	0.1	0.1	0.19	0.19	0.09	0.09	0.19	0.19	0.19		2.5	83.63		2.5	87.17
	2.49	0.13	0.19	0.19	0.32	0.38	0.31	0.37	0.36	0.36	0.28		2.49	0.19	0.09	0.1	0.19	0.29	0	0.38	-0.01	-0.01	0.09		1	59.54		1	66.52
	2.82	0.26	0.32	0.32	0.38	0.37	0.37	0.42	0.29	0.42	0.33		2.82	0.29	0.19	0.29	0.28	0.19	0.28	0.28	0.28	0.18	0.18		0.5	43.23		0.5	50.72
	3.16	0.8	0.25	0.38	0.3	0.37	0.49	0.48	0.42	0.41	0.31		3.16	0.19	0.38	0.19	0.28	0.09	0.18	0.08	0.37	0.37	0.18		0.1	19.33		0.1	27.88
	3.49	1.79	0.25	0.31	0.3	0.29	0.35	0.54	0.41	0.39	0.22		3.49	0.38	0.38	0.19	0.09	0.09	0.18	0.27	0.18	0.17	0.27					0	8.89
	3.82	5.11	0.51	0.37	0.49	0.42	0.41	0.39	0.33	0.38	0.41		3.82	0.66	0.28	0.38	0.28	0.37	0.37	0.17	0.27	0.07	0.36
	4.16	17.29	1.04	0.43	0.42	0.55	0.47	0.45	0.45	0.37	0.45		4.16	1.23	0.66	0.37	0.27	0.37	0.46	0.27	0.17	0.17	0.25
	4.49	48.87	1.69	0.69	0.34	0.4	0.39	0.51	0.44	0.3	0.22		4.49	2.46	1.51	0.37	0.46	0.36	0.26	0.45	0.26	0.26	0.15
	4.83	97.85	3.14	1.08	0.67	0.46	0.58	0.36	0.37	0.36	0.28		4.83	4.07	2.55	0.75	0.55	0.26	0.26	0.35	0.45	0.35	0.24
	5.16	142.58	9.31	1.86	0.59	0.65	0.57	0.42	0.56	0.41	0.4		5.16	8.43	4.16	1.31	0.45	0.36	0.35	0.35	0.35	0.44	0.43
	5.49	165.91	25.92	3.37	0.65	0.57	0.56	0.61	0.61	0.54	0.31		5.49	20.23	9.29	2.07	0.83	0.45	0.25	0.34	0.34	0.34	0.42
	5.83	166.98	57.9	8.93	1.1	0.69	0.75	0.53	0.46	0.59	0.36		5.83	43.32	20.98	3.39	1.39	0.54	0.54	0.43	0.34	0.23	0.22
	6.16	154.44	97.52	23.45	1.35	1.01	0.8	0.46	0.52	0.51	0.34		6.16	76.35	42.53	7.66	2.33	0.82	1.01	0.71	0.43	0.42	0.31
	6.49	137.22	129	50.68	2.4	1.33	0.85	0.58	0.57	0.56	0.46		6.5	111.02	73.38	15.82	3.26	1.28	0.8	0.8	0.71	0.41	0.49
	6.83	117.87	143.64	84.97	5.49	1.91	1.17	0.63	0.49	0.48	0.5		6.83	137.53	104.92	29.45	6	1.36	0.6	0.41	0.51	0.41	0.48
	7.16	99.64	142.59	112.77	12.22	2.94	1.61	0.75	0.55	0.4	0.47		7.16	151.06	129.77	50.79	12.25	1.63	0.88	0.4	0.69	0.59	0.47
	7.5	84.31	131.94	126.39	26.03	5.62	2.58	0.87	0.67	0.59	0.44		7.5	152.18	143.77	76.72	22.54	2.47	1.35	0.87	0.78	0.58	0.55
	7.83	71.43	116.05	125.98	47.5	12.74	5.41	0.99	0.72	0.71	0.35		7.83	144.74	146.91	100.49	38.36	4.07	2	1.24	0.38	0.47	0.44
	8.16	59.49	99.8	116.82	71.6	25.25	10.52	1.23	0.77	0.55	0.33		8.17	133.04	141.56	118.46	58.03	7.85	2.36	1.32	0.95	0.65	0.53
	8.5	49.54	84.82	103.26	92.27	42.91	19.7	1.21	0.82	0.61	0.45		8.5	117.95	129.9	128.59	77.94	14.35	3.76	1.59	1.04	0.74	0.8
	8.83	42.6	71.55	87.78	104.02	62.78	33.85	1.45	0.87	0.72	0.56		8.83	102.04	116.32	130.37	95.53	23.65	7.06	2.05	0.83	0.72	0.69
	9.17	35.27	59.97	74.03	105.41	80.2	50.33	2.42	1.11	0.77	0.52		9.17	87.79	102.46	124.63	108.03	36.94	12.33	2.88	1.2	0.8	0.48
	9.5	28.93	49.77	62.77	100.31	91.12	65.47	3.77	1.35	0.68	0.5		9.5	75.11	89.1	114.71	113.96	52.85	20.22	4.75	1.18	0.79	0.76
	9.83	24.32	41.27	52.22	91.04	94.79	77.15	6.5	1.59	0.66	0.54		9.84	64.77	76.91	103.82	113.49	68.37	31.16	7.66	1.36	0.87	0.93
	10.17	20.66	34.2	43.89	79.84	92.11	83.48	11.53	2.29	0.85	0.44		10.17	54.31	65.02	91.97	108.03	82.06	43.88	12.14	2.1	1.04	0.72
	10.5	17.33	28.7	37.05	68.76	84.75	83.96	18.54	3.37	0.76	0.35		10.5	43.57	54.77	79.66	99.36	92.14	56.82	18.1	3.22	0.83	0.89
	10.84	14.8	24.08	30.53	58.7	74.29	79.88	26.77	5.1	0.81	0.47		10.84	36.5	46.74	69.01	89.63	97.59	68.55	25.51	4.71	0.91	0.87
	11.17	13.38	20.11	25.91	49.53	65.35	73.29	35.64	8	0.72	0.51		11.17	31.42	39.45	59.81	79.62	98.65	78.4	34.16	6.84	1.28	0.66
	11.5	11.18	16.7	22.59	42.79	57.86	66.38	44.53	12.17	0.9	0.55		11.51	26.38	32.52	51.57	69.63	95.85	84.68	42.97	10.48	1.73	0.74
	11.84	9.55	15.3	20.34	37.41	48.31	58.51	51.84	17.34	1.21	0.66		11.84	21.85	26.51	43.89	60.33	89.73	86.75	50.71	14.83	2.47	0.82
	12.17	8.71	12.46	17.29	31.69	41.42	50.25	56.86	23.08	1.44	0.83		12.17	18.06	21.8	37.06	51.62	81.95	86.5	57.28	19.79	3.09	0.99
	12.51	7.01	9.34	14.6	27.19	35.59	43.76	59.38	28.72	1.87	0.91		12.51	15.09	19.17	31.66	44.93	73.59	83.18	62.24	25.73	4.08	1.25
	12.84	6.43	8.25	13.3	23.54	30.17	38.19	59.28	33.94	2.23	0.99		12.84	13.81	16.67	26.88	38.9	64.85	77.59	65.59	31.69	5.63	1.6
	13.17	6.48	6.87	11.06	21.04	26.26	32.01	56.77	38.2	2.97	1.15		13.18	12.16	14.2	22.64	32.45	56.79	70.63	66.5	37.08	7.44	1.66
	13.51	4.79	6.04	9.2	17.36	22.46	27.42	53.95	41.26	4.03	1.22		13.51	10.22	12.25	18.93	28.21	49.61	63.08	65.28	41.44	9.6	1.72
	13.84	3.2	5.07	9.1	15.23	18.99	24.71	50.18	43.06	5.4	1.49		13.84	8.3	10.22	16.11	24.21	42.42	56.29	63.22	45.44	12.19	2.35
	14.18	3.44	4.03	7.39	13.48	15.79	20.99	44.91	43.35	6.93	1.62		14.18	8.34	8.69	13.6	19.86	36.19	49.4	59.55	48.34	14.35	2.58
	14.51	3.28	3.7	5.01	10.78	13.88	17.68	40.39	42.4	8.77	1.87		14.51	7.89	7.08	12.02	16.54	31.77	43.08	55.26	50.34	16.85	2.9
	14.84	2.72	3.77	4.43	9.47	12.37	16.04	35.71	40.43	10.69	2.44		14.85	5.4	7.61	10.05	14.12	27.79	38	50.94	51.15	19.69	3.69
	15.18	3.52	2.58	5.01	8.75	11.03	14.42	31.23	38.5	12.37	2.64		15.18	4.78	6.97	7.72	12.12	22.8	32.4	46.19	49.85	21.71	4.18
	15.51	2.88	1.88	5.13	8.65	9.93	11.78	27.72	35.48	14.08	2.71		15.51	4.75	5.37	7.56	10.14	19.42	27.74	41.21	48.85	23.6	4.75
	15.85	1.05	1.73	3.69	7.21	7.86	10.14	24.34	32.52	15.75	3.11		15.85	5.79	5.13	7.01	8.66	17.82	24.97	37.27	47.38	25.06	5.4
	16.18	1.15	2.13	2.43	4.44	6.81	9.95	21.72	29.45	16.84	3.21		16.18	4.87	3.45	5.5	7.5	14.6	22.71	33.76	44.59	26.4	5.94
	16.51	1.34	1.98	2.28	4.55	6.76	8.48	19.64	25.88	17.98	3.38		16.52	3.18	4.3	5.16	7.21	12.67	19.23	29.83	41.56	27.34	6.38
	16.85	0.88	0.57	2.98	5.05	6.43	6.96	16.8	23.77	18.96	3.88		16.85	2.97	4.47	4.25	5.65	11.64	15.13	26.62	37.98	27.77	6.99
	17.18	0.9	0.52	2.34	4.77	5.19	6.59	14.57	21.41	19.05	4.08		17.18	3.35	2.59	3.74	3.64	9.08	13.68	23.83	34.84	27.82	7.69
	17.52	0.04	0.63	1.17	4.03	3.65	5.78	12.89	19.02	19.06	4		17.52	3.62	3.36	3.62	3.41	7.41	13.4	20.13	32.04	27.39	8.17
	17.85	-0.17	-0.06	1.19	2.38	3.17	3.42	10.57	16.89	18.94	4.13		17.85	3.8	5.29	3.01	3.87	7.32	11.49	18.02	28.79	27.15	8.55
	18.18	2.94	-0.74	0.89	2.22	3.22	3.42	9.1	14.79	18.76	4.32		18.18	3.68	4.08	3.48	3.45	6.74	10.19	16.9	26.46	26.44	8.92
	18.52	0.18	1.13	0.76	2.29	3.11	4.23	9.04	13.37	18.03	4.43		18.52	3.26	2.99	3.26	2.06	5.21	9.09	14.64	23.96	24.98	9.38
	18.85	-2.14	1.23	1.88	2.29	2.32	2.7	7.81	12.26	17.33	4.54		18.85	2.17	1.8	2.07	1.66	3.31	6.46	12.22	21.21	23.74	9.54
	19.19	0.19	0.3	1.26	1.43	2.23	1.64	6.82	10.53	16.43	4.64		19.19	2.36	1.5	1.77	2.24	3.36	6.18	10.89	19.76	22.71	9.7
	19.52	-0.02	0.65	0.25	0.98	1.76	1.8	6.73	9.34	15.01	4.67		19.52	3.33	2.86	1.86	2.51	3.98	6.59	10.35	17.35	21.03	10.23
	19.85	0.1	-0.52	0.52	1.77	1.84	3.18	5.24	8.81	14.24	4.56		19.85	3.02	3.83	1.76	1.62	3.44	5.73	9.63	15.28	19.57	10.47
	20.19	-0.77	-0.56	0.23	1.55	2.15	3.83	4.51	7.72	13.35	4.66		20.19	2.71	3.71	1.27	0.35	2.24	4.98	8.43	14.58	18.91	10.6
	20.52	1.08	0.76	0.42	0.85	2.14	1.87	4.46	7.16	11.99	4.55		20.52	1.91	1.73	2.15	0.46	1.24	3.47	6.58	12.15	16.82	10.45
	20.85	0.27	0.55	0.45	0.64	1.98	2.33	3.97	6.38	11.36	4.59		20.86	2.6	2.12	0.96	1.14	2.28	4.49	5.91	10.83	15.06	10.2
	21.19	-2.65	-0.55	0.48	1.45	1.13	2.55	3.85	5.55	10.47	4.36		21.19	2.19	2.31	1.06	1.04	1.98	3.75	6.41	11.25	14.68	10.53
	21.52	-2.34	-0.5	0.59	1.54	0.91	0.37	3.07	5.1	9.31	4.28		21.52	0.9	1.51	2.14	0.75	1.67	2.35	6.03	10.03	13.34	10.37
	21.86	-1.87	-0.22	-0.01	0.45	0.85	0.4	2.3	3.63	8.61	4.4		21.86	1.6	1.12	0.86	-0.12	1.37	2.71	5.17	8.54	12.13	10.32
	22.19	-1.32	-0.75	-0.69	-0.54	0.48	0.11	1.39	4.47	7.85	3.97		22.19	1.2	2.1	1.75	0.38	0.49	1.7	4.71	7.74	10.75	9.98
	22.52	-0.62	-1.35	-1.77	-1.13	-0.2	0.69	1.78	4.11	7.11	3.77		22.53	3.28	3.18	1.05	1.26	-0.37	1.76	3.2	6.76	10.16	9.55
	22.86	-1.57	-0.97	-0.66	-0.05	-0.08	1.09	2.47	2.51	6.38	3.85		22.86	2.77	1.88	0.86	-0.2	0.22	1.73	3.54	6.67	10.25	9.8
	23.19	-1.85	-0.6	0.02	0.94	0.5	0.4	1.74	3.3	6.03	3.73		23.19	0.58	0.89	0.87	-0.87	1.68	1.32	4.07	6.57	8.9	9.57
	23.53	-0.64	0.02	-0.18	0.73	-0.42	0.12	2.13	2.45	5.82	3.54		23.53	2.07	2.28	0.18	0.32	0.9	1.22	2.38	5.61	7.29	8.95
	23.86	-0.1	0.38	0.35	-1.95	0.49	0.38	1.59	2.42	5.05	3.23		23.86	1.77	1.78	1.18	-0.26	-0.17	1.4	1.96	5.05	6.87	8.55
	24.19	-0.57	-0.65	-0.1	0.03	0.44	0.8	0.99	2.4	4.8	3.2		24.2	1.37	1.38	0.98	-0.83	-1.03	2.56	2.13	4.98	6.83	8.25
	24.53	-1.94	-1.34	-1.44	1.58	-0.56	-0.28	1.48	1.12	4.55	3.11		24.53	0.98	1.97	0.3	0.85	0.74	1.18	2.58	4.91	6.61	8.24
	24.86	-0.63	-0.22	-0.08	-0.71	0.43	0.15	0.74	1.28	3.82	2.81		24.86	1.77	1.47	1	0.46	1.33	-0.37	1.68	4.26	6	7.66
	25.2	-0.93	-0.01	0.12	-0.5	0.23	0.66	0.74	2.55	3.81	2.82		25.2	0.88	1.37	0.81	-0.51	-0.62	0.42	0.78	2.75	4.92	7.29
	25.53	-2.81	-1.21	-1.06	0.1	-0.37	0.68	1.14	1.93	3.51	2.33		25.53	0.29	1.37	-0.47	-0.2	-0.9	0.52	1.55	3.78	4.45	7.12
	25.86	-0.82	-0.33	1.11	-0.02	1.26	0.54	0.75	0.8	2.87	2.15		25.87	2.19	1.97	-0.16	0.8	-0.1	1	1.62	3.63	4.55	6.56
	26.2	0.15	-0.29	0.49	-0.06	0.72	-0.61	1.07	1.41	2.81	2.19		26.2	0.99	2.06	1.04	-0.18	0.4	1	1.31	2.22	4.08	6.89
	26.53	-0.48	-0.9	-1.19	0.06	-1.33	-0.49	0.07	1.11	2.97	2.02		26.53	2.09	0.77	0.75	-1.15	-0.56	0.22	1.1	2.87	3.62	6.53
	26.87	1	-0.19	-0.89	0.02	-1.27	0.03	0.02	0.37	2.27	1.92		26.87	1.29	0.48	0.95	-1.32	-1.13	-0.45	1.36	2.15	4.32	5.9
	27.2	-2.8	-1.48	-0.75	-0.42	-0.65	-0.65	0.58	0.77	2.23	2.04		27.2	0	1.18	-0.03	-1.1	-0.42	-0.43	0.18	2.22	2.8	5.66
	27.53	-4.43	-1.58	-1.11	-0.78	0.04	-1.71	0.36	0.94	2.25	2.01		27.54	1.4	2.28	-0.32	1.29	-0.31	0.55	0.27	3.06	2.26	5.33
	27.87	-1.29	0.06	-0.81	-0.89	-0.32	-1.09	0.85	0.59	1.92	1.71		27.87	1.71	1.08	1.38	-0.09	0.2	0.65	1.23	2.82	3.28	5.11
	28.2	-1.84	-0.4	-0.1	-1.23	-0.03	-0.63	0.08	0.47	1.75	1.36		28.2	1.11	0.68	0.2	-1.06	-0.87	-0.71	0.54	1.33	2.35	5.18
	28.54	-1.18	-2.87	0.53	0.37	-0.56	-0.02	0.34	0.79	1.29	1.3		28.54	-0.19	0.59	0.51	-0.64	-0.65	-0.98	-0.13	1.03	1.83	4.96
	28.87	0.15	-0.02	-0.1	0.41	-0.67	1.29	0.13	0.27	1.91	1.1		28.87	0.33	-0.2	0.22	-0.23	-0.05	0.31	-0.03	2.17	1.6	4.36
	29.2	-2.39	1.61	-0.05	-1.1	0.11	-2.78	-0.55	-0.16	1.88	1.13		29.21	1.24	2.01	-0.47	-0.31	-0.62	0.9	0.95	1.37	1.96	4.45
	29.54	-3.1	-1.31	-0.42	0.02	-2.61	-1.32	0.11	0.24	1.13	1.7		29.54	2.05	1.81	-0.15	-0.79	-0.7	-0.47	0.94	0.96	2.59	4.35
	29.87	-1.4	-1.59	-2.04	-0.76	-1.14	1.14	-0.88	0.43	0.9	1.28		29.87	0.14	0.31	0.26	-0.87	-1.66	-1.04	0.36	1.43	1.97	4.24
	30.21	-1.26	-0.6	-2.64	-2.26	0.78	-0.6	-1.23	0.39	1.1	0.95		30.21	-0.65	-0.19	1.47	-1.83	-1.63	-0.13	-0.61	0.64	0.58	4.05
	30.54	-1.65	-0.64	-0.46	-0.29	-0.24	0.57	0.78	0.03	1.23	0.98		30.54	1.08	0.63	-0.22	0.18	-0.12	0.17	-0.3	1.89	1.82	3.37
	30.87	-1.51	-0.75	1.09	0.09	0.94	0.2	0.4	0.2	0.71	0.87		30.88	1.79	2.05	-0.41	0.59	-0.11	-0.31	-0.19	1.19	1.69	3.2
	31.21	-1.2	-0.53	-0.47	-0.2	-0.5	-2.28	-0.68	0.29	0.71	0.77		31.21	0.68	1.44	0.81	-0.5	-0.59	0	-0.66	-0.28	0.6	3.7
	31.54	-2.54	-0.99	-1.01	-2.63	-1.27	-1.71	-0.09	0.38	0.7	0.88		31.54	0.29	-0.27	0.02	-1.27	-0.86	-0.28	0.03	0.6	0.88	3.42
	31.88	-1.87	-0.25	-0.44	-0.56	-1.12	0.39	-0.14	0.32	0.77	0.77		31.88	1.21	0.45	-0.37	-1.84	-1.63	-0.95	-0.44	-0.09	0.48	2.86
	32.21	1.33	-0.89	0.71	1.81	-0.9	-0.55	0.21	-0.06	0.91	0.67		32.21	0	1.77	-1.05	-0.51	-0.32	-0.34	-0.72	0.3	1.15	3.75
	32.54	1.8	-1.44	0.15	-0.91	0.31	-0.17	-0.95	-0.11	0.61	0.86		32.55	-0.19	0.26	-0.33	0	-0.1	-0.23	-0.12	1.06	0.84	2.89
	32.88	-4.75	-0.78	-1.93	0.08	-0.88	0.61	-1.77	-0.01	0.97	0.55		32.88	0.23	-1.24	-0.21	-1.38	-0.39	-0.71	-0.11	-0.22	0.34	1.96
	33.21	-3.97	-0.03	-1.51	-0.38	-0.82	-1	-0.13	-0.37	0.75	0.46		33.21	-0.16	0.5	0.21	-0.75	-1.65	-1.28	0.39	-1.27	0.62	2.78
	33.55	-0.12	-1.54	-1.02	-2.43	-0.69	-3.4	-0.89	-0.96	0.09	0.86		33.55	0.16	1.32	0.52	0.26	-1.42	-0.07	-0.19	0.88	1.77	2.52
	33.88	-1.93	-2.17	-0.11	-0.16	-1.21	-1.5	-1.16	-0.3	0.39	0.69		33.88	1.5	0.31	-0.47	-1.52	-0.6	-0.45	-0.96	1.44	0.48	2.56
	34.21	-1.26	0.58	1.91	-0.61	-0.65	0.3	1.12	0.26	0.24	0.25		34.22	0.48	1.44	-0.25	-2.18	-2.16	-1.61	-0.84	-0.23	-0.87	2.78
	34.55	-0.05	-0.25	-0.81	-3.17	-1.01	1.17	0.41	-0.65	-0.04	0.39		34.55	-0.42	0.32	-0.03	-1.55	-1.53	-0.8	-0.04	0.07	-0.09	1.95
	34.88	-1.07	-1.24	-1.78	-0.12	0.14	1.02	-1	-0.23	1.15	0.52		34.88	0.51	-0.07	-0.92	0.88	-0.41	-0.87	-0.13	-0.02	-0.08	2.1
	35.21	-3.24	-0.14	-0.33	1.63	-0.24	-0.77	-0.79	0.43	0.62	0.36		35.22	0.73	0.35	0.01	-0.02	1.29	0.03	-0.99	0.08	1.17	2.62
	35.55	-1.58	-0.96	-0.62	-0.21	-3.45	-1.05	-0.91	0.13	-0.11	0.48		35.55	-0.69	-2.38	1.74	-1.9	-1.09	-0.65	-0.29	-0.01	0.57	2.08
	35.88	-1.27	-2.48	-0.83	-2.2	-0.83	-1.57	-0.22	0.06	0.27	0.4		35.89	-1.28	0.6	-1.19	-1.67	-4.04	-1.32	-1.35	-0.68	-0.79	1.65
	36.22	-2.19	-0.21	-0.25	-0.59	0.56	-2.25	0.13	-1.64	0.06	-0.16		36.22	1.81	3.56	-1.56	-0.73	-0.6	-0.5	-1.22	0.21	-0.48	1.51
	36.55	-1.77	0.62	-0.46	-0.02	-2.09	0.67	-0.31	-0.56	-0.22	0.28		36.55	1.61	1.82	1.29	-0.01	0.01	-0.09	-0.61	0.79	0.49	1.76
	36.88	-0.72	-1.63	-1.53	-1.93	0.02	0.79	-0.92	0.42	0.31	0.97		36.89	0.9	-0.63	-0.32	-0.9	-0.86	-0.17	-0.49	-0.18	0.39	2.11
	37.22	-1.58	-1.74	-1.46	-2.03	0.82	-2.61	-1.11	-0.19	1.35	0.59		37.22	-0.63	-1.12	-1.51	0.63	-0.94	-1.74	0.11	-1.23	-0.29	1.67
	37.55	-1.79	-0.17	-0.17	0.54	-0.75	-1.6	-0.82	-0.41	0.29	0.14		37.56	-2.46	0.74	0.74	-1.27	0.57	-0.62	-0.57	-0.43	-0.58	1.06
	37.89	-0.12	0.68	-0.12	-0.11	-0.69	-0.52	-0.05	-1.32	-0.43	0.35		37.89	-0.16	0.86	3.89	-1.54	-0.92	0.79	-0.26	1.03	0.01	1.32
	38.22	-0.62	-1.59	-0.5	-1.78	-0.21	-2.67	0.39	-1.66	-0.19	0.2		38.22	1.81	0.97	-1.2	-0.3	-1.58	-0.89	-0.54	0.35	0.88	2.06
	38.55	-1.57	-0.45	-0.18	0.9	0.02	0.3	-1.29	-0.26	-0.62	-0.01		38.56	0.27	0.98	-2.79	-1.19	-0.65	-1.57	-1.5	-0.82	0.48	1.72
	38.89	-1.51	0.22	-0.22	1.2	-1.31	2.2	-1.39	1.66	-0.14	0.57		38.89	-1.16	-0.96	0.7	-1.77	-1.93	-1.54	-1.47	-0.89	0.38	1.1
	39.22	-0.91	-0.81	-0.43	-0.77	-0.37	0.01	-0.28	-0.01	1.07	0.62		39.22	0	-0.94	-1.53	-0.83	-0.9	-0.61	-0.36	-0.19	-0.4	1.17
	39.56	-0.87	-0.84	-0.1	-1.14	-0.07	-3.52	0.17	-1.01	0.75	0.17		39.56	0.84	0.31	-0.48	0.81	0.13	0.6	0.63	0.11	-0.88	0.95
	39.89	-0.91	-1.05	-0.41	-0.91	-1.82	-2.98	-0.45	-0.33	0.01	0.24		39.89	0.75	-0.19	0.36	-0.49	-0.76	-0.39	-0.15	-0.08	0.3	1.22
	40.22	-1.49	0.45	-2.67	-0.92	-2.1	-0.07	-0.98	-1.65	0.47	0.1		40.23	-0.07	1.58	-1.26	-1.69	-2.23	-1.46	-1.61	0.03	0.58	1.48
	40.56	-0.89	-0.77	-0.34	0.2	-0.88	1.18	-0.44	-0.4	-0.2	0.02		40.56	-1.29	0.65	-0.52	-1.35	-2.1	-2.13	-1.19	-0.75	0.09	1.16
	40.89	-1.21	-1.79	1.5	-0.11	0.48	-0.09	-0.24	0.11	-0.48	0.32		40.89	-1.06	0.15	1.75	-0.81	0.25	-0.2	-0.38	-1.02	-0.68	1.13
	41.23	-2.72	0.18	-0.44	-1.99	-0.43	-1.75	-1.1	-1.53	0.07	0.25		41.23	1.77	-0.45	-0.4	0.53	0.86	1.01	-0.36	0.36	-0.57	1.3
	41.56	-1.36	-0.87	-1.64	-3.24	-2.56	-1.33	-2.11	-1.25	0.16	-0.18		41.56	0.42	-0.33	-0.68	0.64	-1.84	-0.19	-0.34	0.85	0.5	0.98
	41.89	0.35	-1.53	-1.57	-1.55	-2.55	-1.26	-0.89	0.08	0.55	0.12		41.9	-0.29	1.34	-1.07	-1.89	-2.41	-1.47	-0.33	0.07	-0.47	0.95
	42.23	-0.06	-0.19	-1.68	-0.4	0.86	1.23	-0.26	0.59	0.54	0.69		42.23	-1	-0.41	-1.35	-1.85	-1.27	-2.04	-1.01	-1	-0.85	0.93
	42.56	-0.95	-0.96	-0.15	1.17	0.9	1	-0.96	-1.72	0.16	0.23		42.56	-1.59	1.78	0.42	-1.51	-1.03	-1.2	-2.17	-1.66	-0.74	0.53
	42.9	-1.84	-0.54	2.45	0.77	0.06	-1.49	0.17	-0.77	-0.64	0.16		42.9	1.66	1.99	0.23	-0.57	-0.6	1.93	-0.25	-0.06	0.44	0.32
	43.23	-0.93	0.44	0.01	-0.26	-0.24	-2.81	0.28	1.11	-0.73	0.23		43.23	0.83	-1.32	0.66	1.29	-0.18	0.11	0.16	0.72	0.14	0.99
	43.56	-1.73	-0.34	-1.85	1.14	-0.72	-0.79	-1.02	-0.01	0.59	-0.13		43.57	-1.04	-0.67	-0.16	-0.55	-0.56	-2.98	-0.43	0.04	-1.6	1.45
	43.9	-0.92	-0.56	-0.95	-1.35	-1.89	-0.56	-0.72	-1.92	0.96	-0.04		43.9	-0.59	0.49	-0.44	-1.95	-1.66	-1.13	-0.81	-0.54	-0.21	0.83
	44.23	0.63	0.23	-0.33	-2.34	-0.84	0.47	0.08	-0.73	-0.34	0.7		44.23	-0.46	-0.23	0.2	-1.61	-2.03	-1.2	-1.08	-0.92	-0.4	0.53
	44.57	-1.87	-1.02	0.93	-0.36	0.21	1.91	0.12	0.61	-0.1	0.45		44.57	-0.02	-0.21	-1.75	-1.27	0.04	-0.57	0.63	-0.31	-0.78	0.32
	44.9	-2.38	-1.51	0.14	1.42	-1.69	-0.36	-1.77	-1.23	3.2	0.28		44.9	0.62	0.02	-0.38	-0.11	-0.46	-0.55	-0.66	0.29	-0.28	0.8
	45.23	-1.36	-0.88	-1.56	-1.19	-1	-2.42	-2.04	-1.26	0.22	0.2		45.24	-0.31	2.75	-0.25	-0.4	-1.96	-0.93	-1.63	0.3	-0.18	0.97
	45.57	-1.01	-1.38	-1.39	-2.56	0.31	-5.6	0.47	0.09	-3.06	0.06		45.57	-0.5	-0.08	-1.26	-2.13	-2.22	-0.81	-1.3	-1.46	-0.09	0.27
	45.9	-0.7	0.28	0.63	0.1	-1.34	-0.93	0.58	-0.46	-0.74	-0.01		45.9	1.42	-1.52	0.62	-1.27	-0.76	-1.59	-1.77	-2.91	-0.96	0.27
	46.24	-0.09	0.89	1.42	0.25	-1.17	3.29	-0.91	-1.24	-0.57	-0.58		46.24	0.16	1.33	0.84	-0.62	2.41	0.36	-0.44	-0.01	-0.07	1.13
	46.57	2.66	-1.05	-0.78	-0.27	0.16	0.45	-0.77	-0.04	-0.07	0.19		46.57	-1.5	-0.33	-0.29	-0.29	-0.34	0.67	0.97	1.27	-0.26	0.52
	46.9	-0.68	-0.98	-0.05	0.62	-0.05	0.85	-0.55	0.32	0.78	0.56		46.91	-0.74	-1.26	-1.71	0.24	-3.06	-1.65	-1.13	-0.9	-0.65	0.42
	47.24	-4.76	0.6	-0.56	-0.15	0.1	0.62	-1.01	-2.03	0.61	0.67		47.24	-1.77	-0.08	0.71	-0.67	-1.19	-1.31	-2.3	-1.57	-0.83	0.6
	47.57	-2.54	0.65	-0.49	-1.67	0.6	-0.32	0.15	-1.14	-0.31	-0.08		47.57	0.38	0.89	0.19	-1.78	-1.27	-1.28	-0.56	-1.93	-1.39	0.01
	47.91	-0.95	-2.17	0.8	-0.1	-0.73	-2.87	-0.25	1.52	-0.58	-0.21		47.91	1.66	0.16	-1.35	0.32	-1.23	-0.95	0.86	-0.22	1.15	0.88
	48.24	-0.33	-1.03	-1.71	0.07	-2.2	-2.86	-1.74	-0.94	-0.18	0.61		48.24	-0.66	0.18	-1.42	0.23	0.43	-0.42	-0.44	1.46	-0.12	1.14
	48.57	-0.84	1.33	-1.24	-1.93	-2.94	-1.23	-1.58	-1.8	-0.17	0		48.58	-0.53	-0.54	-0.46	-2.34	-1.4	-1.01	-1.32	0.17	-1.27	0.44
	48.91	0.17	-0.84	1.31	-2.03	0.09	-0.79	-0.32	0.65	-0.44	0.45		48.91	-1.03	-0.31	1.65	-1.26	-2.5	-1.08	-2	-0.81	-0.57	-0.43
	49.24	-0.18	-0.2	-0.67	-0.46	1.7	2	-0.19	-0.23	0.03	0.14		49.24	1	0.87	-1.07	-0.41	-0.81	-0.04	-1.06	-1.18	-0.94	-0.42
	49.58	-1	1.59	-1.56	1.48	-0.93	1.83	-0.57	-2.18	0.42	-0.36		49.58	1.76	1.09	-1.88	-0.59	1.26	-0.13	0.97	-0.17	1.99	1.32
	49.91	0.71	0.47	1.41	0.31	-0.3	-0.69	0.59	-0.54	0.68	0.32		49.91	-1.85	-1.11	0.68	0.16	-1.5	-0.52	-0.33	0.82	-0.56	0.81
	50.24	-0.5	-1.51	0.97	-0.95	-0.06	-1.45	-0.16	1.23	0.15	0.08		50.25	-2.24	-0.98	0.27	-0.04	-3.1	0.01	-2.32	-1.15	-2.48	-0.46
	50.58	-0.66	-0.08	-0.24	0.54	0.28	-2.29	-0.37	-0.17	-0.47	-0.19		50.58	1.21	0.2	-0.24	-2.61	0.02	-1.81	-1.28	-1.33	-0.49	-0.07
	50.91	0.56	0.95	-0.67	-0.66	-1.16	0.47	-1.02	-1.97	-0.29	0.19		50.91	0.25	0.86	0.2	-1.53	-1.2	-1.57	0.15	-0.41	-1.25	0.23
	51.24	-1.17	-1.06	-1.76	-1.54	-1.08	0.97	-1.74	-0.73	0.57	0.85		51.25	-1.54	0.23	-0.94	2.35	-0.85	0.6	-1.04	0.2	0.23	0.8
	51.58	-3.08	-2.26	-0.89	-0.48	-0.36	-2.04	-1.15	-0.1	1.18	-0.06		51.58	1.91	-0.81	-1.86	-1.1	-1.65	-0.31	1.1	0.21	0.13	0.3
	51.91	-1.33	-0.21	-0.14	-0.23	-1.98	-5.01	-0.66	-0.49	1.54	0.1		51.92	-1.4	-0.47	-1.29	-4.19	-1.41	-2.13	-0.01	-1.08	-0.45	0.58
	52.25	1.29	0.34	-1.45	-0.17	-1.15	0.8	0.7	0.04	-1.11	0.61		52.25	-3.51	0.41	-0.64	-0.69	-0.87	-1.88	-3.12	-1.45	-1.5	0.28
	52.58	0.15	-0.41	-0.59	0	0.62	5.1	0.99	-0.34	-1.83	-0.37		52.58	2.11	0.95	0.54	-0.45	-1.36	-0.82	-2.37	-1.02	-1.27	-0.98
	52.91	-0.69	0.34	-0.53	-0.34	1.62	0.8	0.14	-0.13	0.92	-0.12		52.92	-0.14	-0.42	0.98	-1.06	-0.71	-0.29	0.4	-0.21	0.7	-0.09
	53.25	-1.35	0.31	1.43	0.61	0.43	-0.66	-1.14	-0.27	-0.56	-0.18		53.25	-2.38	-0.72	-1.01	-0.72	-0.99	-1.7	-0.4	0.4	1.37	1.17
	53.58	-2.1	0.66	1.77	1.06	-2.64	-2.56	-1.26	-0.73	-1.38	-0.67		53.59	-0.62	-2.4	-2.04	-1.95	-1.17	-2.59	-1.59	-0.09	0.19	0.75
	53.92	0.57	-0.99	-1.86	-4.05	-1.03	-0.86	-0.31	-0.44	0.45	0.63		53.92	-1.77	-0.23	-1.69	-1.8	-1.87	-0.8	-1.66	-1.18	-3.02	-0.71
	54.25	4.89	-1.92	-2.58	-0.73	0.34	0.43	-0.53	-0.4	-0.26	0.9		54.25	1.16	2.47	-1.55	0.64	-1	-0.16	-1.23	-1.15	-1.99	-0.6
	54.58	-0.98	0.47	-1.88	3.32	-1.78	0.01	-0.83	-2.32	0.14	-0.03		54.59	1.17	0.76	0.82	0.34	1.31	0.47	0.42	-0.93	0.19	0.67
	54.92	-3.49	0.31	2.32	-1.45	0.72	-1.36	0.02	-1.3	0.94	0.27		54.92	-1.08	-1.16	0.51	-1.96	-0.04	-0.24	-0.38	-0.01	-1.26	2.01
	55.25	-0.34	0.07	1.53	-0.38	1.72	-0.51	1.47	1.82	-0.72	0.56		55.26	-1.59	-1.13	-1.28	-2.23	-2.41	-0.94	-1.07	-0.8	-0.55	0.32
	55.59	-1.93	0.54	-0.32	0.4	-0.95	0.31	0.16	0.61	-0.54	-0.13		55.59	-1.44	-1.65	-1.78	-0.51	-2.36	-1.85	-1.05	-1.18	0.14	-1.13
	55.92	2.45	0.69	1.66	-1.3	0.11	-0.59	-1.4	-2.29	0.97	-0.26		55.92	-0.66	-0.43	-0.69	0.14	-0.45	-2.32	-0.41	-0.06	-1.61	-0.33
	56.25	1.84	0.85	-1.24	-2.85	0.25	1.1	0	-0.05	-0.52	0.28		56.26	-0.09	1.97	1.36	-0.58	-0.54	0.19	-0.7	0.26	0.18	0.35
	56.59	-2.44	1.21	0.37	1.16	0.6	0.95	-0.67	1.53	0.2	0.28		56.59	1.01	-0.3	1.27	-1.61	-1.87	0.41	-0.47	-0.34	1.26	0.63
	56.92	-0.29	1.15	1.76	3.53	1.64	0.81	-1.15	-0.27	0.36	-0.1		56.93	-0.82	-0.92	-0.85	-0.52	-1.2	-0.82	-1.88	-0.82	-0.12	-1.31
	57.26	-0.47	-0.44	0.28	-0.21	-0.97	0.27	0.44	-0.84	-0.72	-0.15		57.26	-3.08	-1.76	-2.33	-1.34	-0.53	-0.79	-1.54	-0.4	-1.39	0.07
	57.59	-0.3	-2.76	1.78	0.48	-0.89	-3.35	0.56	-1.05	-0.46	0.31		57.59	-1.19	-0.11	-1.34	-1.94	-0.42	-1.49	-0.69	-1.29	-1.74	1.23
	57.92	-0.35	-0.17	0.05	0.68	-0.24	-1.1	-0.94	-1.87	-1.22	0.22		57.93	1.24	1.87	-0.45	0.11	-1.66	-0.42	2.59	-0.66	-0.24	0.04
	58.26	-2.09	2.27	-2.56	0.1	-0.66	2.28	-0.7	-2.12	0.86	-0.07		58.26	-0.05	-1.27	0.65	0.76	-0.36	0.12	0.94	-0.54	0.36	0.04
	58.59	-1.68	-0.1	-1	0.35	0.01	-1.11	0.89	1.76	1.64	0.13		58.6	-0.79	-2.33	-0.94	-1.25	-0.44	0.75	-3.75	-0.02	-0.13	-0.54
	58.93	0.16	-0.86	-0.62	-2.53	0.17	-3.09	-1.63	2.68	0.01	0		58.93	-1.75	-1.53	-1.88	-2.91	-3.04	-0.91	-1.85	-0.11	-0.03	-0.14
	59.26	0.91	-0.25	-0.22	-1.2	-1.07	-2.1	-2.37	-0.76	0	0		59.26	0.25	0.67	-1.42	-0.74	-1.42	-3.48	-0.9	-1.51	-2.08	0.06
	59.59	1.89	-0.32	1.82	1.15	-2.11	-0.04	1.15	0	0	0		59.6	1.91	2.45	-0.56	1.88	-0.2	-1.05	-3.64	-1.64	-1.54	-0.04
	59.93	0	0	1.5	1.06	0		0	0	0	0		59.93		0	0	0	0	0	0	0
	60.26												60.26
