# Supplementary material for: Global measurement of coagulation in plasma from normal and haemophilia dogs using a novel modified thrombin generation test – Demonstrated in vitro and ex vivo
Source: PLoS One. 2017 Apr 6;12(4):e0175030. doi: 10.1371/journal.pone.0175030 (PMC5383133; doi:10.1371/journal.pone.0175030)
Supplement: S1 File — In this compressed file all raw data is available in excel format. Data is sorted according to figure. (ZIP) [file pone.0175030.s005.zip › S1 File/Figure 5 raw data.xlsx]

## Sheet: Sheet1
Figure 5 A)												Figure 5 B)
time	100	50	25	10	5	2.5	1	0.5	0.1	0		%norm in HB	Peak
0.67	0	0.28	-0.1	-0.1	1.34	0	0	-0.19	0	0		100	230.85
1	0.09	-0.1	0	-0.1	-0.32	-0.1	0	0.1	0	0		50	185.21
1.33	0.19	0.19	0.2	0.2	-0.9	0.2	0.2	0.2	0.1	0		25	158.32
1.67	0.09	0.28	0.2	0.39	-1.07	0.2	0.19	0.19	0.19	0		10	124.78
2	-0.1	-0.39	0.09	0.19	-0.95	0.19	0.19	0.19	0.19	0		5	99.62
2.33	0	-0.29	0.19	-0.01	-0.35	0.19	0.19	0.09	0.18	0		2.5	79.6
2.67	0.09	0.19	0.19	0.28	0.05	0.19	0.08	0.47	0.27	0		1	62.32
3	0	0.66	0.19	0.28	0.24	0.28	0.28	0.37	0.36	0		0.5	50.84
3.33	0	-0.01	0.38	0.27	0.43	0.18	0.37	0.07	0.26	0		0.1	26.16
3.67	0.46	0.08	0.47	0.56	0.42	0.37	0.26	0.36	0.25	0
4	1.02	1.13	0.57	0.45	0.22	0.36	0.26	0.35	0.34	0
4.33	1.94	0.63	0.75	0.44	0.21	0.16	0.35	0.34	0.23	0
4.67	4.9	0.43	1.14	0.24	0.21	0.35	0.34	0.33	0.42	0
5	10.62	1.38	1.62	0.23	0.3	0.35	0.44	0.23	0.51	0
5.33	32.24	2.59	2.09	0.72	0.2	0.24	0.33	0.32	0.3	0
5.67	91.05	4.83	3.15	0.91	0.19	0.53	0.32	0.41	0.29	0
6	168.41	10.65	4.69	1.18	0.68	0.62	0.51	0.3	0.38	0
6.33	223.21	28.92	7.7	1.85	0.66	0.31	0.4	0.3	0.28	0
6.67	240.39	68.03	16.34	3.3	0.94	0.4	0.39	0.58	0.37	0
7	227.15	117.92	37.1	5.31	0.82	0.69	0.48	0.57	0.55	0
7.33	199.34	160.05	71.45	10.36	1.2	0.48	0.37	0.56	0.34	0
7.67	168.23	184.22	108.66	22.23	3.02	0.57	0.27	0.25	0.33	0
8	139.11	186.99	138.48	42.39	3.35	0.86	0.56	0.25	0.52	0
8.33	111.73	171.89	155.77	67.09	5.13	0.94	0.64	0.63	0.41	0
8.67	88.57	148.6	158.57	90.68	11.56	1.22	0.53	0.52	0.49	0
9	70.99	124.13	149.13	109.84	23.6	1.69	0.72	0.51	0.67	0
9.33	56.35	102.07	131.88	121.56	40.66	2.75	0.9	0.59	0.27	0
9.67	45.28	82.13	111.56	124.52	58.63	4.99	1.18	0.67	0.46	0
10	36.03	64.08	92.71	119.69	75.45	8.77	1.15	0.85	0.64	0
10.33	28.99	49.67	74.91	109.11	88.89	15.47	1.62	0.93	0.52	0
10.67	23.96	38.46	59.04	95.36	97.29	25.32	2.98	1.2	0.51	0
11	19.35	30.09	47.92	81.61	99.65	37.06	4.6	1.66	0.59	0
11.33	16.35	23.29	37.35	68.23	97.08	49.15	7.87	2.69	0.67	0
11.67	14.55	17.99	28.88	55.52	90.26	60.21	13.26	4.38	0.75	0
12	12.17	12.4	21.22	44.85	79.77	69.54	20.51	7.29	0.83	0
12.33	9.42	10.03	16.15	36.99	70.68	75.99	29.59	11.69	1	0
12.67	8.47	9.53	14.42	30.28	61.86	79.32	37.77	17.25	1.27	0
13	8.32	6.3	10.53	24.13	52.16	79.39	44.68	24.06	1.72	0
13.33	7.67	4.69	8.3	18.87	43.24	76.37	51.44	30.52	2.55	0
13.67	6.14	4.55	6.4	15.41	35.77	71.32	57.06	36.07	3.45	0
14	4.72	2.27	4.23	12.08	30.03	65.27	60.77	40.43	4.81	0
14.33	5.69	2.86	4.19	9.1	25.29	57.75	62.12	44.6	6.91	0
14.67	4.17	3.14	3.75	8.65	21.82	50.78	61.75	48.3	9.45	0
15	3.96	1.56	2.51	6.93	18.04	44.26	60.1	49.97	12.21	0
15.33	4.95	0.39	1.6	4.84	14.82	38.16	56.29	49.76	15.09	0
15.67	2.84	0.72	1.4	3.97	13.24	33.49	51.48	48.87	17.6	0
16	3.14	2.41	1.11	5.11	11.39	28.02	47.17	47.51	19.96	0
16.33	3.63	1.52	1.52	3.35	9.23	23.95	42.56	44.52	21.86	0
16.67	2.53	-0.93	-0.98	0.73	8.7	21.06	37.05	41.1	23.14	0
17	0.74	-1.28	-0.63	0.74	6.31	18.54	32.86	37.47	24.38	0
17.33	2.26	1.25	2.43	1.14	5.42	15.86	29.06	33.9	25.3	0
17.67	4.67	1.46	1.11	2.44	5.53	13.04	25.14	30.81	25.81	0
18	1.95	0.09	1.22	2.32	4.27	11.57	22.4	27.59	26.11	0
18.33	1.46	0.42	0.63	0.5	3.71	10.67	19.42	24.92	25.92	0
18.67	1.38	-1.14	-1.37	-0.18	3.27	9.87	16.61	21.43	24.96	0
19	-0.52	-1.98	-0.4	0.35	1.46	8.85	15.25	18.21	23.83	0
19.33	1.64	1.67	0.85	0.57	2.33	7.49	13.62	17.03	22.83	0
19.67	2.56	0.88	0.67	0.68	3.97	6.55	11.73	15.57	21.36	0
20	-0.06	0.51	0.79	-0.1	1.66	5.88	10.78	13.86	20.03	0
20.33	0.69	-0.06	-1.22	-0.78	1.26	4.99	8.25	12.47	18.45	0
20.67	1.72	-2.43	-1.77	0.16	1.55	4.47	8.67	10.72	16.51	0
21	1.03	-0.04	1.45	0.89	1.15	4.3	8.78	9.8	15.31	0
21.33	1.15	1.51	1.46	1.51	1.34	3.94	6.79	8.9	14.33	0
21.67	-1.27	-1.1	-1.28	-0.91	0.94	3.58	6.25	7.82	12.89	0
22	-0.61	-0.84	-1.74	-2.78	0.65	3.72	5.12	7.16	11.58	0
22.33	0.76	0.43	0.48	0.73	0.46	2.87	5.4	6.51	10.02	0
22.67	-0.44	0.56	1.94	1.76	0.58	2.23	4.31	6.18	9.66	0
23	0.52	0.69	0	0.64	0.98	2.51	3.29	5.55	8.93	0
23.33	-0.68	-2.83	-2.43	-2.39	0.2	2.18	4.65	4.84	7.72	0
23.67	-0.33	-1.73	-1.12	-2.82	0.71	1.65	4.07	4.15	6.94	0
24	0.83	1.39	0.9	0.01	0.32	1.04	3.11	4.46	6.17	0
24.33	-0.17	-0.12	0.61	2.37	-0.05	1.04	3.26	4.17	6.21	0
24.67	-0.03	-1.09	0.54	-0.79	-0.52	2.33	3.2	3.88	5.57	0
25	-3.3	-1.86	-0.67	-3.48	0.21	2.3	1.96	3.61	4.74	0
25.33	-1.46	-0.14	-1.55	0.17	1.51	0.98	1.54	2.05	3.84	0
25.67	2.72	0.92	-0.24	0.6	0.42	1.48	2.32	2.9	3.64	0
26	-0.69	-0.28	0.53	-0.7	-0.96	0.47	1.98	3.64	3.84	0
26.33	-1.89	0.91	-0.69	-0.56	-0.21	0.08	-0.03	2.57	3.55	0
26.67	-0.49	-1.75	-1.99	-1.13	1.51	1.3	0.88	1.92	3.36	0
27	-1.6	0.19	-1.5	-0.67	-0.09	0.69	1.97	1.79	2.5	0
27.33	0.54	2.29	0.34	0.51	-0.76	0.2	0.75	1.76	1.94	0
27.67	1.93	-1.53	0.38	-0.39	0.38	0.11	1.85	2.32	2.29	0
28	-1.71	-1.98	-0.21	-1.38	-1.1	0.43	1.13	1.68	2.04	0
28.33	-0.92	-1.18	-1.42	-1.12	-0.05	0.95	0.02	1.05	1.79	0
28.67	1.01	-0.91	-3.46	0.28	1.08	0.04	0.54	1.42	1.65	0
29	-0.12	-1.37	0.23	-0.2	-0.62	0.07	0.54	1.59	1.41	0
29.33	-0.18	0.06	0.9	-1.41	-0.18	0.39	0.95	1.47	1.38	0
29.67	-0.78	1.05	-1.29	-0.83	-0.44	-0.91	0.34	0.15	0.95	0
30	-1.78	-3.33	-0.7	-0.67	-1.21	-0.47	0.06	0.56	0.93	0
30.33	-3.2	-2.39	-1.49	-1.15	-0.75	-0.13	0.27	1.15	1	0
30.67	-2.91	1.9	-1.1	-0.48	-0.01	-0.11	-0.62	-0.26	0.49	0
31	0.1	-1.15	-1.89	-0.22	0.53	0.32	-0.69	0.15	0.29	0
31.33	0.33	-1.71	-1.49	-1.94	-0.77	-0.27	0.65	0.76	0.87	0
31.67	-0.46	-1.85	-1	-2.29	-0.72	-0.55	0.45	0.16	0.95	0
32	-1.48	-3.47	-2.65	-0.55	-0.68	-0.31	-0.14	-0.64	0.53	0
32.33	-1.53	-2.11	-1.16	-1.33	-1.04	-0.49	-0.12	-0.13	-0.26	0
32.67	-0.64	0	-0.14	-1.9	-1.1	-0.97	-0.6	1.09	-0.16	0
33	-0.06	-0.6	-1.06	1.52	-0.53	-0.51	0.03	0.09	0.73	0
33.33	-1.08	-3.96	-2.07	-1.81	0.53	-0.17	0.05	-0.8	0.62	0
33.67	-3.27	-5.25	-1.34	-4.25	-0.47	0.36	-0.74	-0.28	0.41	0
34	-2.13	-2.77	-0.62	0.57	-1.15	-0.95	-0.6	0.04	-0.48	0
34.33	-0.58	-1.07	-3.26	-1.08	-1.5	-1.73	-0.47	-0.14	-0.08	0
34.67	-0.97	-1.65	-1.01	-2.28	-0.62	0.89	0.57	0.38	0.81	0
35	-1.35	-2.33	1	-0.93	0.45	-0.02	0.88	0.19	0.4	0
35.33	-1.51	-5.82	-2.64	2.94	-0.04	-0.61	-1.14	-0.41	0.39	0
35.67	-1.99	-4.06	-2.88	-0.93	-0.01	0.14	-1.2	0.02	-0.6	0
36	-0.31	-1.15	0.37	-4.47	-0.29	-1.38	-0.75	0.44	-0.48	0
36.33	-1.68	-1.19	-0.45	-0.92	-1.27	-1.02	0	0.34	0.69	0
36.67	-1.4	-0.47	-1.27	-2.15	-1.01	0.06	0.01	-0.15	-0.04	0
37	0.71	-3.9	-2.09	-1.76	0.18	0.91	-0.27	-0.64	-0.15	0
37.33	-1.76	-3.03	-2.21	-0.3	-1.55	-0.43	0.27	-0.51	-0.04	0
37.67	-1.47	-1.19	0.28	0.71	-0.66	-0.91	-0.74	0.43	-0.24	0
38	-0.77	-0.46	0.99	-0.22	3.23	-0.35	-0.19	0.54	0.56	0
38.33	-1.39	-2.83	-0.29	-2.1	0.5	-0.52	0.04	0.04	0.75	0
38.67	-1	-4.27	-3	-1.71	-1.66	0.24	-0.65	-0.66	-0.25	0
39	-0.29	-1.64	-1.57	-0.78	-0.76	-0.36	0.2	-0.74	-1.12	0
39.33	-1.01	-0.12	-0.17	2.39	-0.4	-0.54	-0.09	0.11	0.19	0
39.67	-0.2	-1.62	-1.11	-1.79	-0.14	-0.71	-0.48	-0.48	0.88	0
40	-2.14	-3.88	-2.38	-5.14	-0.83	-0.67	-1.06	-0.25	-0.03	0
40.33	1.55	-2.21	-2.18	-0.72	-0.88	0.31	-1.12	-1.25	-0.33	0
40.67	-0.6	-1.91	-0.98	0.09	-0.53	0.96	-0.46	-0.8	-0.44	0
41	-3.84	-2.29	0.77	-0.08	-0.16	-1.02	0.09	0.67	0.05	0
41.33	1.06	-1.98	-0.09	-2.42	1.14	-0.97	0.73	0.06	0.45	0
41.67	-1.24	-1.56	-3.28	-1.69	-0.94	-0.29	-0.4	0.69	0.15	0
42	-2.4	-2.16	-1.94	0.13	-0.57	-0.15	-0.06	-1.36	-0.44	0
42.33	-2.1	0.74	-0.18	-0.8	-0.85	-0.23	-0.65	-1.31	-0.22	0
42.67	-0.82	-1.26	-0.57	-0.32	-0.79	-0.4	-0.61	1.51	0.58	0
43	-0.68	-2.09	-0.17	-0.81	1.49	-0.05	0.25	0.15	0.37	0
43.33	-1.62	-0.64	-2.5	-1.95	-1.05	-0.13	-0.77	-2.09	-0.12	0
43.67	0.91	-3.07	-2.29	-1.88	-1.53	1.39	-0.21	-0.38	-0.6	0
44	-0.3	-1.06	0.19	-0.48	-0.39	-1.05	-0.6	0.88	-0.18	0
44.33	-1.49	-1.45	-1.47	0.45	-1.51	-2.27	-0.04	-0.25	-0.27	0
44.67	0.92	-0.46	-1.84	0.15	-0.49	0.25	-0.33	-0.65	-0.46	0
45	-1.53	-2.56	-2.22	-1.34	1.37	0.59	-1.76	-0.81	1.04	0
45.33	-3.16	-2.57	-3.18	-2.93	-0.97	-0.46	-0.03	-0.98	-0.65	0
45.67	-0.02	1.39	-0.77	-0.73	-1.13	-0.63	0.83	-0.12	-1.42	0
46	2.05	-1.23	1.14	0.99	0.12	-0.69	-0.52	0	0.3	0
46.33	-1.21	0.47	-0.9	-1.2	-2.2	-0.76	-2.89	-1.73	0.11	0
46.67	-2.4	-2.01	-4.42	-1.91	-0.83	0.14	-0.61	-1.26	-0.18	0
47	-1.31	-2.04	-5.08	-0.05	1.26	0.06	1.11	0.02	-0.47	0
47.33	-1.26	0.68	-0.09	-0.11	-0.45	-0.23	-1.51	0.57	-0.95	0
47.67	0.75	-1.7	1.79	-0.64	-0.83	0.34	0.54	-0.05	-0.02	0
48	-0.15	-3.02	0.21	-2.47	-2.82	-1.02	-0.08	-0.65	0.68	0
48.33	-4.12	-2.9	-2.42	1.08	0.3	0.21	-3.21	-0.41	-0.12	0
48.67	-0.69	-0.02	-1.96	-0.01	-0.21	0.98	-0.37	-0.7	-0.61	0
49	2.81	0.37	-0.95	-4.08	-1.03	-0.83	1.14	-0.04	-0.78	0
49.33	-2.35	0.67	-2.05	-0.95	0.76	-1.64	-0.03	-0.44	-0.46	0
49.67	-0.45	-2.58	-2.32	-0.89	-2.37	-0.39	-0.84	-1.23	0.56	0
50	1.58	-4.13	-0.7	-0.26	-0.2	0.51	-0.59	-0.87	0.05	0
50.33	-2.91	1.06	-0.4	-0.21	0.06	-0.77	-1.71	-0.75	-0.93	0
50.67	-1.57	1.92	-0.56	-0.16	-0.23	-1.15	-1.12	1.18	-0.01	0
51	-0.58	0.31	0.57	-1.14	-0.73	-1.2	1.68	0.03	0.3	0
51.33	-0.89	-4.4	-3.32	-2.78	-3.31	0.16	-0.13	-1.73	-0.49	0
51.67	-2.34	1.23	-3.56	-2.55	0.11	-0.68	-1.48	0.66	-0.87	0
52	-2.48	0.98	-0.94	-0.29	-0.65	-1.73	-1.63	-1.14	-1.14	0
52.33	0.14	-6.28	-1.24	1.8	-3.24	-0.58	-0.72	-2.18	-0.2	0
52.67	-0.18	-3.12	-0.91	-1.93	-0.46	-1.62	-0.79	-0.41	-0.29	0
53	-1.42	-2.04	-2.63	-4.96	-0.85	2.18	-1.82	-1.51	-0.77	0
53.33	-1.96	-0.04	-5.19	-3.01	-1.47	1.72	-1.43	-1.9	-0.95	0
53.67	-0.7	-0.01	0.12	1.02	-3.08	-3.11	-1.48	0.05	-0.71	0
54	-2.42	-0.54	1.86	0.48	-4.64	-2.36	-2.92	-0.44	0.11	0
54.33	0.86	-0.47	-1.37	-2.94	-1.16	-1.84	0.49	-1.78	-0.68	0
54.67	-1.27	-3.33	-3.83	-2.73	0.9	0.22	0.17	-1.93	-0.85	0
55	-3.8	-3.82	-5.54	-0.91	0.03	1.02	-2.8	-1.25	-1.23	0
55.33	1.63	0.42	-0.04	0.56	-2.4	-1.18	-1.31	0.05	-1.09	0
55.67	-1.69	-0.01	1.98	0.6	-1.6	-2.45	0.46	-0.23	0.76	0
56	-3.75	-0.18	-1.3	1.78	-0.64	-0.59	-0.39	-0.6	0.34	0
56.33	-1.93	-2.1	-4.3	-2.84	-0.25	1.78	-1.97	-2.07	-0.56	0
56.67	-1.01	-1.66	-0.96	-4.81	-0.89	-0.56	-0.38	0.1	-1.14	0
57	-1.86	2.63	2.67	0.32	-6.4	-2.62	-1.54	1.19	-0.3	0
57.33	4.3	-1.67	-1.28	-1.52	-1.66	0.03	-0.73	-0.6	1.02	0
57.67	-0.18	-4.7	-3.41	-2.61	3.77	0.4	-0.03	-1.1	0.01	0
58	-3.96	-1.82	-4.53	0.88	1.44	-1.7	-3.26	-1.71	-1.39	0
58.33	0.12	3.24	-0.18	0.22	-1.84	1.17	-1.32	-1.24	-1.45	0
58.67	0.64	3.26	2.86	-2.1	-1.87	0.06	0.91	0.54	0.21	0
59	0.67	0.16	0.75	2.46	0.59	-2.7	0.16	0.88	0.21	0
59.33	-3.18	-2.33	-1.32	-1.76	-4.32	0.43	-0.91	-0.41	-0.19	0
59.67	-3.33	-4.64	-3.47	-1.56	0.57	0	-1.28	-1.84	-0.07	0
60	-0.12			0	0	0	0	0		0
60.33
