# Supplementary material for: Global measurement of coagulation in plasma from normal and haemophilia dogs using a novel modified thrombin generation test – Demonstrated in vitro and ex vivo
Source: PLoS One. 2017 Apr 6;12(4):e0175030. doi: 10.1371/journal.pone.0175030 (PMC5383133; doi:10.1371/journal.pone.0175030)
Supplement: S1 File — In this compressed file all raw data is available in excel format. Data is sorted according to figure. (ZIP) [file pone.0175030.s005.zip › S1 File/Figure 6 raw data.xlsx]

## Sheet: Figure 9a
time	01 1	02 2	03 3	04 4	05 5	06 6	07 7	080 8	09 9	10 10	11 11	12 12	13 13	14 14	15 15	16 16	17 17	18 18	19 19	20 20
0.67	0	-0.18	-0.55	-0.18	0	-0.18	-0.36	-0.18	-0.18	-0.18	0	0	-0.18	-0.18	-0.18	-0.18	-0.18	-0.18	-0.18	-0.18
1	0	-0.18	-0.54	-0.18	0	-0.36	-0.36	-0.36	-0.36	-0.18	-0.18	-0.18	-0.18	-0.36	-0.36	-0.18	-0.36	-0.36	-0.18	-0.18
1.33	-0.18	-0.18	0.01	-0.18	-0.18	-0.36	-0.17	-0.18	-0.18	-0.18	-0.36	-0.36	-0.18	-0.18	-0.36	-0.18	-0.18	0.01	0	-0.18
1.67	-0.18	-0.18	0.01	-0.18	-0.18	0.01	-0.17	-0.17	0.01	-0.18	-0.18	-0.18	-0.18	-0.18	-0.17	-0.18	0.01	0.01	0	-0.18
2	0	0.01	-0.17	0.01	0.19	0.19	0.01	0.19	-0.17	0.19	-0.17	0.01	0.01	-0.17	0.01	0.01	-0.17	-0.18	0	-0.18
2.33	0	0.01	-0.17	-0.17	0	-0.17	0.01	0.01	-0.35	0.01	-0.17	0.01	0.01	-0.17	0.01	0.01	0.01	0.01	-0.72	-0.17
2.67	0	0.01	0.02	-0.17	0	0.01	0.01	-0.36	-0.17	-0.36	0.01	0.01	-0.17	0.01	-0.17	-0.17	0.19	0.01	-0.72	0.01
3	0	0.01	0.02	0.01	0.37	0.01	0.01	0.01	0.2	0.01	0.01	0.01	-0.17	0.19	-0.17	0.01	0.01	0.01	0.02	0.19
3.33	0.37	0.01	0.2	0.01	0.91	-0.17	0.19	0.01	0.01	0.19	0.01	0.01	0.01	0.01	0.01	0.37	0.01	0.01	0.02	0.19
3.67	0.91	0.19	0.38	0.19	1.81	0.19	0.56	0.38	0.01	0.01	0.01	0.19	0.19	0.19	0.2	0.55	0.55	0.55	0.38	0.55
4	1.45	0.37	0.56	0.37	3.43	0.37	1.28	1.1	0.92	0.73	0.38	0.73	0.74	0.92	0.92	2	2	1.09	1.84	1.09
4.33	2.71	1.09	2.01	0.73	7.76	0.55	4.91	2.54	2.19	2	0.92	1.64	2	1.82	1.64	6.17	6.35	2.54	2.73	2.18
4.67	4.87	2.54	7.99	2.18	28.44	2	19.24	6.89	7.08	5.44	2.73	4.72	5.26	4.53	4.36	24.87	23.04	6.34	6.34	5.07
5	11.38	7.25	25.76	4.89	85.43	5.26	60.06	26.31	28.5	20.7	8.16	17.79	19.41	16.7	17.8	73.85	67.66	21.76	21.39	13.22
5.33	32.96	26.66	60.32	16.13	158.63	19.23	120.82	74.19	78.91	64.64	29.2	55.73	58.58	54.28	56.65	137.83	130.58	64.6	62.75	39.7
5.67	80.66	72.9	112.14	52.59	207.83	60.22	170.44	136.16	141.37	128.77	77.04	115.53	117.32	116.45	117.16	184.08	179.99	127.44	124.43	94.29
6	142.9	134.14	164.02	111.39	222.69	120.43	194.36	182.44	185.75	180.22	135.66	169.04	168.76	172.69	172.48	201.34	202.06	181.61	176.09	157.76
6.33	191.76	183.92	193.13	166.16	214.46	171.31	194.28	201.22	200.96	204.41	179.14	198.41	195.95	201.64	202.72	196.27	199.76	209.06	202.25	201.99
6.67	214.82	206.72	199.35	197.03	193.45	197.04	179.06	196.91	194.01	205.01	196.73	202.34	198.57	204.97	207.35	178.64	183.24	211.07	204.04	218.41
7	213.72	204.98	188.73	202.98	166.56	198.4	158.33	179.31	175.99	190.63	192.35	189.11	184.57	192.79	195.35	157.54	162.5	197.73	191.05	212.13
7.33	196.88	189.18	169.44	191.75	139.19	184.61	135.81	157.11	153.76	169.59	175.05	168.65	162.83	173.21	175.58	136.88	141.08	176.42	171.79	191.94
7.67	172.23	166.92	148.72	171.46	113.45	163.26	116.01	133.69	129.93	147.27	152.42	145.61	140.05	151.04	153.03	117.62	121.62	151.41	150.35	166.37
8	148	144.73	128.83	148.64	92.34	141.62	98.36	113.91	110.89	126.31	129.88	124.68	119.99	130.05	131.47	99.2	104.11	128.7	128.42	141.21
8.33	124.93	123.74	109.4	128.16	77.01	122.12	83.99	98.53	95.49	107.47	111.19	106.81	101.71	111.55	111.46	84.64	89.9	108.3	108.45	117.79
8.67	102.12	103.79	91.21	108.89	61.59	102.91	72.91	82.86	80.76	90.57	93.16	90.31	85.23	94.05	92.29	73.73	75.76	87.99	92.15	97.08
9	83.35	85.07	75.75	90.67	48.4	86.43	61.71	69.54	67.81	75.63	76.56	77.26	72.43	78.14	76.76	61.77	62.66	70.97	75.57	78.89
9.33	67.1	69.66	61.89	74.44	39.71	72.49	52.48	60.45	56.65	62.27	63.45	66.9	61.4	64	63.38	51.03	53.42	58.18	60.22	64.37
9.67	56.04	57.92	52.28	61.33	30.86	61.1	44.83	51.43	50.27	51.99	53.64	55.47	50.65	52.95	51.58	45.04	44.07	48.71	49.5	53.15
10	48.15	48.75	43.98	52.46	26.58	52.43	40.13	43.45	45.27	44.44	46.34	49.02	44.5	46.3	43.45	38.28	37.34	42.38	41.79	44.16
10.33	39.18	41.23	36.1	42.4	24.24	43.82	35.48	38.23	37.93	37.95	39.86	42.49	38	38.83	37.13	31.82	32.73	34.31	36.79	37.07
10.67	30.89	32	30.24	32.61	18.09	35.7	29.09	32.62	30.07	31.26	34.79	34.48	30.9	31.99	31.42	27.54	27.29	26.23	29.61	30.31
11	25.51	24.67	24.63	28.35	11.99	30.71	25.02	28.53	26.38	25.88	29.39	30.04	27.29	26.41	25.85	22.33	21.71	23.36	22.1	24.75
11.33	23.42	23.89	20.98	25.8	14.01	27.23	21.56	24.46	23.47	22.64	25.53	25.81	22.66	22.2	20.3	19.08	17.89	20.32	18.86	21.7
11.67	19.22	20.82	17.74	20.61	13.88	22.21	19.84	19.86	21.55	20.56	22.44	23.91	20.17	20.51	17.67	18.73	16.78	17.49	18.13	19.43
12	16.4	15.66	14.91	17.37	9.15	19.34	18.14	18.93	19.06	18.31	19.95	21.83	17.88	17.29	16.78	14.73	15.68	14.87	15.3	16.03
12.33	15.33	12.46	13.25	13.77	7.16	15.73	13.38	15.13	12.57	14.34	17.48	15.91	13.89	14.68	14.93	10.38	12.09	12.46	10.95	13.43
12.67	10.99	11.02	9.69	9.43	5.76	12.53	11.55	11.55	10.93	11.74	13.3	12.73	11.47	12.07	12.33	10.5	7.76	11.79	8.75	10.83
13	11.3	10.75	8.08	10.32	6.69	12.62	11.45	12.04	13.54	12.82	12.23	13.22	9.65	10.26	10.13	7.33	6.94	9.21	7.92	10.18
13.33	11.61	9.32	9.37	11.01	6.45	10.4	10.6	10.21	9.96	11.19	11.94	12.37	8.81	10.77	9.48	8.06	9.6	8.38	6.9	11.08
13.67	8.64	6.94	7.75	7.07	2.92	8.01	9.55	8.01	8.35	9	9.15	12.09	8.16	9.54	9.81	9.93	8.17	8.33	7.44	8.89
14	6.27	5.35	4.03	4.32	2.34	6.22	7.36	7.19	6.74	8.36	8.89	9.5	5.21	7.74	10.71	5.22	5.22	7.31	6.61	7.09
14.33	6.04	5.12	4.21	4.88	4.08	5.6	4.21	7.33	4.96	6.57	6.51	7.71	5.18	5.96	6	3.25	3.64	6.49	4.44	6.66
14.67	8.72	5.68	5.35	5.05	3.09	4.98	4.39	5.93	5.9	7.5	5.69	7.27	5.92	6.51	4.23	4.99	3.24	5.68	3.26	5.47
15	7.31	5.06	5.51	4.63	2.89	4.96	4.94	3.38	4.12	7.26	6.43	6.85	4.34	7.24	7.89	3.41	3.03	6.23	7.9	6.6
15.33	5.91	3.1	4.51	4.6	3.27	5.31	3.56	5.3	4.1	6.84	4.45	6.23	4.12	4.88	5.71	3.4	4.97	5.42	3.96	6.76
15.67	6.08	2.7	1.77	4	1.9	2.57	2.58	3.91	1.56	4.27	3.66	5.03	3.13	3.3	4.32	2.8	4.55	4.04	-1.68	4.2
16	3.91	1.72	1.39	1.27	1.32	1.6	2.96	1.18	2.54	2.7	2.87	5.2	1.96	4.65	4.3	2.41	0.84	3.44	2.24	3.02
16.33	4.87	4.84	2.56	1.66	2.11	2.77	3.73	3.52	5.84	6.2	3.63	5.95	2.74	5.41	5.06	3.38	2.99	4.98	3.41	4.76
16.67	4.65	3.64	3.34	3.61	1.33	3.35	2.36	2.73	2.69	5.97	4.01	5.92	2.34	4.99	6.01	1.03	3.38	5.15	3.4	5.71
17	3.07	0.32	1.18	1.65	0.36	1.97	1.97	0.97	0.74	3.8	2.82	4.14	0.59	4.19	5.59	1.63	2	3.77	2.81	3.93
17.33	5.6	2.09	1.19	2.24	0.97	1.39	1.77	2.16	2.32	3.59	1.45	3.74	2.94	3.59	3.42	1.24	1.42	5.12	2.41	4.31
17.67	3.62	0.53	1.01	1.27	-0.39	0.62	0.8	6.07	2.31	3.77	1.27	2.55	2.94	2.99	0.29	0.28	-0.33	3.34	-0.33	2.92
18	1.46	0.36	0.63	-0.67	0.63	0.05	0.43	0.75	-0.62	2.59	0.3	2.94	-0.19	2.01	1.87	0.49	-1.48	0.79	3.42	2.14
18.33	4.21	1.16	2.8	1.5	1.62	2.22	1.62	-1.19	0.78	4.74	1.49	4.3	0.61	4.55	5.78	0.9	1.5	3.15	0.47	4.09
18.67	3.21	1.17	-0.15	-0.05	-0.53	0.46	1.43	1.58	2.56	4.52	2.47	2.92	1.22	3.95	4.57	1.11	3.46	4.32	-2.06	4.08
19	1.24	-0.78	-1.49	-1.59	-0.3	-1.48	-0.52	-0.76	0.79	1.57	0.71	5.26	0.64	1.78	1.23	-1.03	1.3	2.14	1.9	2.5
19.33	2.63	-1.14	-0.48	-0.19	-1.46	-0.46	-0.49	0.45	-0.76	3.73	-0.05	3.28	-0.71	2.57	2.22	0.38	-1.45	2.15	-0.06	0.73
19.67	2.82	0.26	-0.25	-0.55	-1.41	0.55	0.32	-0.32	-0.93	1.75	-0.62	1.31	-0.49	2.57	3.2	0.59	-2.98	2.74	3.9	2.12
20	2.62	0.68	0.76	0.46	0.2	0.95	1.32	0.69	1.07	2.55	0.59	2.49	1.31	3.74	3.19	-0.57	0.62	2.54	-0.05	3.5
20.33	2.82	-0.29	0.38	1.46	0.23	0.58	1.13	6.02	0.89	4.91	1.19	3.68	0.53	3.34	2.2	1.23	1.81	2.54	-3.57	2.7
20.67	2.42	-1.84	-0.19	0.68	0.45	0	-1.02	0.27	-1.26	1.74	-0.37	3.47	-0.63	1.36	1.81	0.65	0.84	0.76	-0.36	3.09
21	2.03	0.37	-0.96	-2.26	-1.71	-0.96	-0.79	-6.02	-1.82	0.36	-1.13	1.29	-1.39	0.19	1.81	-2.29	-1.13	-0.21	-2.11	1.31
21.33	0.25	-0.4	-1.32	-2.21	-2.26	-1.91	-0.96	-1.6	-0.59	0.58	-0.11	5.64	-0.17	0.01	0.83	-1.65	-2.67	1.39	-1.48	0.73
21.67	2.65	-2.15	-0.89	2.17	0.76	0.3	-0.73	0.81	1.81	2.96	1.09	1.47	-0.73	2.2	1.04	-0.43	-1.24	2.58	-0.06	2.33
22	3.43	1.05	1.12	1.78	0.38	1.31	-0.1	1.22	0.03	4.14	-0.67	-2.47	-0.9	3.19	2.84	1.19	0.78	2.39	1.55	2.13
22.33	0.66	1.86	0.93	-1.57	-1.98	-0.06	0.12	-1.14	-1.92	0.96	-0.64	3.3	-0.67	2.79	4.41	1.2	0.4	1.4	0.96	1.14
22.67	1.86	0.08	-1.82	-3.11	-1.53	-0.24	-0.45	-0.71	-1.09	0.18	-0.81	2.1	-0.24	1.01	0.64	-2.36	-0.97	0.61	-1.4	0.56
23	2.86	-1.08	0	0.11	0.1	-1.4	-1.02	-0.28	-1.05	1.99	-1.96	-0.66	-0.41	1.02	-0.54	-2.71	-0.74	0.43	-2.16	-0.02
23.33	0.87	-1.45	0.22	1.71	-0.27	-0.77	0.4	5.31	0.77	2.79	0.46	3.92	0.21	2.42	1.67	1.72	-0.31	1.84	0.27	1.19
23.67	0.89	0.38	-1.34	0.14	-1.64	-0.54	-0.37	0.11	0.39	1.39	0.08	3.31	-0.17	1.83	2.08	1.52	-0.28	1.45	1.09	3.39
24	1.5	-2.19	-1.11	-2.22	-3.19	-1.9	-0.34	-6.03	-1.78	0.61	-1.88	0.13	-1.33	0.84	1.88	-1.85	-0.25	1.06	-1.69	1.59
24.33	0.31	-2.34	-2.07	-3.37	-0.93	-1.26	-1.51	-0.77	-1.34	0.42	-1.64	2.74	0.7	0.26	2.09	-3.21	-0.82	0.07	-2.64	-1.19
24.67	0.53	1.49	-1.62	-0.53	-0.3	-0.23	-2.27	-0.94	-0.7	0.64	-0.8	1.34	-1.48	0.87	0.3	-2.75	-2.59	-0.5	-1.2	1.24
25	1.75	0.7	1.01	0.9	0.53	0.6	-0.23	-0.51	-0.87	2.45	0.62	0.56	-1.83	1.68	0.32	0.9	-0.54	2.12	-0.36	2.25
25.33	2.15	0.72	1.42	-0.68	0.75	-0.18	0.4	0.72	2.16	3.86	-0.55	4.17	0.01	1.89	3.13	0.51	0.69	1.72	0.26	0.65
25.67	1.36	-2.26	-1.76	-0.85	-2.44	-1.35	-2.18	-0.86	-2.24	0.44	-2.12	-0.25	-1.97	-0.1	-0.27	-1.07	-0.29	1.33	-0.72	2.07
26	-0.23	-4.61	-3.32	-0.82	-2.59	-1.31	-2.93	-2.03	-4.99	-1.54	-0.88	-1.02	-2.72	0.92	2.36	-1.84	-2.07	0.54	-2.29	-0.93
26.33	2	0.06	-0.66	1.22	-1.32	0.32	-1.68	1.02	1.1	2.71	-1.04	2.41	0.54	3.14	1.35	-1.19	-2.02	-0.64	-2.24	-0.5
26.67	2	1.89	-0.03	0.23	0.13	-0.86	0.77	-0.37	1.11	2.7	-0.81	1.41	0.76	2.54	-1.84	0.05	0.24	0.59	-0.39	3.14
27	-0.6	-0.31	-1.81	-3.15	-0.45	-1.02	0.79	-0.34	-4.1	1.5	0.23	3.43	-0.03	1.54	3.62	-0.32	-0.14	1.81	1.65	1.33
27.33	1.64	-0.89	-0.36	0.92	-1.63	0.22	-1.4	2.1	0.4	2.32	-0.15	3.83	0	0.14	1.8	-2.11	-0.72	0.41	0.25	1.34
27.67	0.44	0.35	-0.94	0.33	-2.19	-2.77	-1.37	-0.71	0.61	-1.3	-2.93	-2.62	-2.39	-1.05	-1.41	-3.68	-3.31	-0.37	-1.94	1.15
28	-1.96	-0.63	-3.32	-3.06	-2.95	-1.71	-1.93	-3.9	-2.58	-1.47	-3.28	-1.16	-2.34	0.39	-2.38	-0.99	-2.64	0.66	-2.3	-1.86
28.33	2.32	-6.24	-0.64	-1.4	-0.46	-0.26	-1.48	-0.81	0.69	2.19	0.4	3.5	-0.68	2.43	0.88	1.67	1.05	1.49	-0.03	0.6
28.67	2.93	-0.71	1.61	1.67	0.38	0.77	-0.64	0.63	-1.1	2.6	-0.59	0.07	-0.84	1.83	4.13	-0.34	-0.56	-0.12	-0.21	2.44
29	0.3	5.98	-1	-1.15	-2.44	0.39	1.22	-0.36	-2.48	0.99	-1.36	0.09	-0.81	0.62	1.69	-1.93	-1.74	0.72	-1.8	-0.19
29.33	-1.1	-2.13	-3.19	-3.94	-2.18	-3.63	-0.39	-1.75	-2.63	-0.82	3.11	1.73	-0.57	-0.37	-0.72	-0.06	-3.12	0.93	-2.37	-0.16
29.67	1.17	-4.92	-1.92	1.39	0.72	-2.15	-2.59	-1.3	-1.16	0.43	-2.55	1.54	-1.96	-0.14	-0.29	-1.45	-2.05	-1.08	-2.93	-1.56
30	1.38	-0.59	-1.88	1.19	-1.09	1.34	-1.32	1.18	0.09	0.65	-5.12	0.54	-1.71	0.29	1.15	-2.83	0.44	0.78	-0.64	-0.51
30.33	-0.43	-0.56	-2.24	-3.25	-2.28	-0.68	-1.48	0.38	-1.51	0.87	-0.8	0.15	-0.24	0.51	4.01	-0.34	-1.17	1.41	1.22	1.96
30.67	1.02	-2.56	0.24	0.06	-1.82	-0.64	-2.26	-1.63	-0.45	1.7	-1.57	0.58	-1.43	0.74	-1.28	-1.94	-2.56	0	-0.8	2.17
31	-1.41	-2.92	-2.99	-2.36	-3.82	-2.84	-1.6	-3.83	-2.86	-0.32	-2.34	0.39	-2.61	0.14	-5.11	-2.3	-2.3	-2.01	-3.01	0.14
31.33	-1.17	-0.62	-1.5	-4.74	-1.29	-3.4	-1.56	-1.93	-2.19	1.74	-2.9	3.06	-1.13	-0.24	1.26	-0.42	-1.64	-0.95	-2.54	-2.69
31.67	-0.32	-0.8	0.77	0.21	0.8	-0.29	-1.51	1.17	1.32	2.16	0.2	1.22	-0.28	0.4	1.69	-0.59	0.04	1.12	-1.07	1.44
32	0.73	0.87	-0.83	-0.58	-2.26	-2.09	-0.66	0.37	-1.73	-1.3	0.43	-2.02	-1.68	0.83	0.47	-1.37	-0.75	0.72	-1.03	1.65
32.33	0.75	-0.14	-1.82	-4.01	-5.08	-4.29	-2.06	-1.44	-0.86	-0.66	0.86	2.1	-1.02	0.84	-0.53	-2.97	-2.56	0.13	-1.61	-1.2
32.67	-1.08	-6.44	-3.41	-3.13	-2.33	-2.38	-3.44	-3.66	-3.7	-1.45	-4.43	-1.17	-3.23	-0.78	-2.34	-1.27	-2.31	-1.89	-2.39	-1.98
33	-1.45	-4.72	-2.74	-1.64	-1.87	-1.11	-2.15	-3.59	-4.86	-0.8	-5.37	-2.77	-3.58	-1.56	-0.46	-1.24	-2.26	-2.67	-2.34	-1.74
33.33	-1.21	0.27	-1.66	-0.16	-0.78	-1.07	-0.88	-0.87	-1.3	0.67	0.42	1.58	0.37	0.73	5.11	-2.43	-3.03	0.86	-2.7	0.35
33.67	1.7	0.08	1.05	2.53	0.28	0.61	-1.25	1.43	0.59	0.48	-1.6	-0.05	-0.42	0.95	-0.25	0.3	-1.53	1.08	-0.8	2.02
34	1.3	-1.53	-1.81	-1.98	-2.37	-1.63	-0.59	-2.47	-1.24	-0.53	-2.37	0.18	-1.83	-0.67	-4.74	-0.71	-0.46	-0.34	-0.56	1
34.33	-2.81	-2.72	-2.59	-2.75	-3.98	-3.43	0.47	-2.62	-1.82	1.15	-1.71	3.91	-1.37	1.21	1.08	-1.29	-2.08	-0.31	-1.56	-0.84
34.67	-1.52	-2.05	-0.89	-2.5	-2.46	-1.93	-5.28	-1.33	-1.57	1.17	-0.64	0.6	-2.15	0.6	-0.34	-1.67	-1.62	-0.7	-1.31	-1.01
35	-1.28	0.26	-1.89	-5.74	-2.2	-1.89	-4.37	-3.77	-4.62	-2.53	-2.87	-5.15	-1.28	-2.05	-0.93	0.86	-1.58	-3.56	-3.34	-2.22
35.33	0	-1.78	-2.46	-0.5	-2.56	-1.43	-0.39	-1.43	-1.65	-1.04	-3.63	-3.84	-3.1	-1.39	-1.52	-2.64	-4.02	-1.85	-3.07	-1.97
35.67	1.68	-0.7	-1.58	3.45	1.24	-0.56	-0.56	-0.36	-0.79	0.23	-0.69	0.96	-3.86	-0.12	-1.69	-4.86	-2.71	2.12	-2.19	-0.07
36	0.45	-1.08	-0.72	-2.96	-1.66	-2.39	-0.11	0.09	-1.78	0.26	1.41	3.25	0.13	1.15	1.86	-0.85	0.46	0.68	0.34	0.99
36.33	-1.81	-2.7	-3.37	-3.31	-4.11	-1.09	-4.02	0.95	0.33	2.35	0.18	1.8	-0.67	1.17	-0.2	-2.48	-0.77	0.08	-1.29	0.6
36.67	-0.52	-2.44	-3.73	0.68	-1.54	-0.64	-2.71	-2.98	-2.13	-1.17	-4.13	-2.75	-2.91	-1.72	-3.28	-2.43	-3.44	-0.73	-3.53	-2.08
37	0.13	-0.94	0.69	-2.2	-1.28	-2.27	0.87	-4.17	-2.91	-0.92	-3.65	-0.21	-4.1	-0.64	-1.57	-2.58	-4.83	-1.74	-1.61	-2.66
37.33	0.16	-0.9	0.92	0.35	-1.03	-2.01	0.06	0.26	-0.98	2.44	-1.93	1.48	-0.92	1.05	1.38	-1.07	-1	-0.86	-0.11	9.46
37.67	1.43	-0.45	-2.18	-2.96	-1.62	-0.51	-0.53	-0.34	-2.41	-1.31	-0.43	-0.17	0.37	0.45	0.98	-0.82	0.7	1.25	-0.91	0.02
38	-2.73	-2.92	-3.59	-7.48	-3.04	-2.76	-3.42	-3.85	-1.31	0.61	-2.48	0.9	-2.52	-0.78	-1.92	-2.46	-3.04	-0.82	-1.29	-9.12
38.33	0.25	-2.65	-2.69	1.37	-4.03	-2.91	-4.4	-3.37	-2.73	-0.21	-3.67	-3.88	-3.3	-2.63	-2.51	-2.2	-4.24	-2.66	-4.39	-0.88
38.67	0.27	-0.31	0.28	0.55	-1.43	-1.61	0.05	-0.59	-3.51	-2.06	-1.32	-2.36	-0.32	-0.28	-0.37	6.03	-1.44	-4.08	-2.85	-0.22
39	-0.75	-1.53	0.73	-3.39	-1.39	-0.52	0.92	1.54	-0.1	0.7	-1.49	2.49	0.34	1.63	1.33	0.33	1.96	1.84	0.33	-0.61
39.33	-0.93	1.45	-1.76	-2.49	-3.46	0.35	-1.57	-1.18	-1.54	-0.54	0.01	1.87	-2.77	-0.25	0.3	-8.04	-1.61	4.78	2.67	-0.37
39.67	-3.63	-2.1	-4.44	-4.12	-3.39	-4.86	-3.63	-3.44	-5.06	-2.18	-0.17	-1.26	-3.77	-2.94	-1.77	-4.36	-5.14	-2.36	-1.53	0.08
40	2.11	-6.67	-3.11	0.99	-1.63	-2.27	-2.51	-2.12	1.11	-0.46	-3.9	-3.96	-2.65	-0.79	-2.37	-4.29	-2.53	-2.73	-8.41	-2.42
40.33	2.75	-0.91	0.52	4.15	2.01	1.55	-0.57	0.03	3.44	0.62	-2.99	0.72	0.35	1.13	0.2	0.84	0.26	0.68	-0.95	0.15
40.67	-1.67	1.23	-1.99	-2.58	-1.58	-2.63	-1.17	-0.57	-4.14	-0.2	-0.01	3.06	-3	0.94	4.64	2.12	0.07	0.49	0.56	1.23
41	-0.78	-1.91	-1.3	-4.63	-3.02	-1.73	-1.76	0.52	-2.18	0.88	-0.61	-0.1	-0.19	-0.31	-1.69	-2.3	-2.43	-1.17	-1.52	0.19
41.33	-1.18	-1.44	-1.27	-2.66	-3.17	-1.9	-2.56	-0.52	-2.34	-1.42	-3.3	-2.18	0.68	-2.39	-4.38	-2.04	-2.8	-5.57	-2.75	-1.68
41.67	-1.99	-0.13	-3.33	-1.34	-2.47	-2.69	-1.03	-1.32	-1.44	-1.59	-1.98	0.61	-1.62	-0.44	1.16	0.76	-0.63	0.63	-1.85	0.26
42	1.87	-0.74	2.01	-0.46	0.35	0.1	-0.57	-2.98	-0.55	1.2	-0.25	-0.01	0.12	1.5	1.39	-1.55	0.04	5.72	0.52	1.34
42.33	2.31	-3.45	0.96	-0.84	-0.47	-0.08	-0.95	-3.13	-2.21	1.64	-0.64	0.24	-1.55	0.88	0.35	-2.56	0.5	-0.43	-0.51	0.3
42.67	-2.57	-2.33	-3.89	-1.23	-2.78	-3.01	-1.13	0.53	0.6	2.51	-2.72	0.89	-1.29	-0.59	-1.11	-0.6	-3.1	-1.25	-2.18	-2.22
43	0.04	0.9	-1.91	-1.61	-1.22	-0.62	-1.09	-0.93	-1.93	-0.89	-2.23	-0.78	-0.39	0.08	-0.65	-1.84	-4.74	-0.36	-3.83	-2.39
43.33	2.62	0.07	0.04	1.41	-0.11	1.11	-0.2	-1.74	-1.88	-2.13	1.41	0.74	-1	1.81	4.91	0.99	0.03	1.58	-0.15	0.64
43.67	-0.57	-1.81	-1.42	0.79	-1.36	-1.42	-0.59	0.01	1.58	0.9	-0.48	2.68	-0.53	1.83	1.49	2.5	1.98	0.32	1.8	1.3
44	0.96	-1.34	-0.73	-1.53	-1.96	0.33	-1.84	1.96	-1.39	1.35	-0.23	1.62	0.57	0.99	-3.17	-3.48	-0.36	0.35	-1.39	2.17
44.33	-0.73	-0.87	-3.47	-4.26	-3.42	-2.84	-2	-1.23	-3.7	-1.41	-1.69	5.7	-1.97	-1.77	-1.42	-4.06	-3.97	-0.48	-2.84	-1.45
44.67	-1.98	-4.89	-1.91	-2.9	-0.55	-2.99	-0.24	-1.83	0.43	-0.3	-0.57	-1.17	-1.7	-0.01	-3.3	-2.49	-2.4	-3.01	-1.29	-2.26
45	1.49	1.17	1.55	1.85	0.13	-0.16	-0.85	-2	-0.19	2.51	0.1	-8.61	-0.8	1.08	0.18	0.79	1.73	1.32	0.47	2.28
45.33	1.08	3.54	-0.57	-0.49	-1.13	-0.99	0.69	-1.73	-1.87	-0.05	-1.79	1.12	0.96	-0.39	2.77	1.45	0.89	2.19	0.49	1.64
45.67	1.1	-0.53	3.54	-0.88	-0.22	-0.3	-1.01	1.75	2.26	1.05	0.18	1.35	1.62	1.36	1.92	-1.76	-0.16	-1.23	-1.2	-1.34
46	0.26	-0.71	-0.55	0.23	-0.4	-0.91	-2.25	-1.68	-1.17	-1.3	-1.08	-1.42	-3.74	-0.35	-1.07	-1.5	-2.72	-0.76	-3.95	-1.74
46.33	-2.95	-1.53	-4.8	-0.38	-2.32	-0.44	1.02	-2.92	-2.2	-2.76	3.47	-0.52	-3.23	-2.68	-2.97	-1.45	-3.74	-0.51	-1.73	0.25
46.67	-0.08	-5.15	0.01	-1.21	-1.17	0.24	0.4	2.53	0.87	2.03	-0.19	2.1	-0.59	1.03	0.96	0.54	1.08	0.39	1.75	2
47	2.32	-0.32	0.9	-0.73	0.61	-0.16	-3.24	-0.27	-1.48	2.26	-6.16	-0.05	-0.77	1.27	2.06	-2.47	0.45	0.41	-0.6	-0.36
47.33	-0.26	5.1	-0.59	-0.48	-1.32	-1.86	-1.88	-1.1	-1.65	-0.1	-0.92	0.63	0.79	-1.74	0.99	-1.54	-0.17	0.22	-1.86	-0.11
47.67	-1.32	-3.34	-4.23	-0.87	-4.33	-4.4	-2.49	-1.71	0.13	-0.72	-0.66	-0.43	-1.79	0.04	-2.23	0.02	-1.88	-1.05	0.13	1.86
48	1.12	0.62	-1.99	-0.4	-1.63	-1.52	-1.35	-4.05	-2.88	-0.26	-2.78	-3.21	-3.91	0.07	-2.4	-1.47	-3.78	-1.66	-2.22	-1.81
48.33	1.13	1.07	0	-2.53	-0.06	1.34	2.38	1.02	-0.86	4.78	-1	3.79	0.07	0.1	1.33	0.97	0.86	1.2	-0.22	-1.76
48.67	-0.58	-1.72	0.69	-0.09	0.64	1.58	-1.08	2.34	1.35	3.03	1.2	2.91	1.19	1.65	2	-1.18	2.19	2.31	0.9	1.1
49	-1.21	-3.64	-1.03	-2.23	-1.09	-1.45	-0.82	-0.48	-2.12	-2.84	-1.81	-1.86	-1.18	-0.3	0.5	-3.11	-0.86	1.67	-2.34	0.47
49.33	-2.48	-0.74	-3.16	-3.7	-4.78	-3.35	-0.35	-1.97	-1.63	-2.14	24.54	-2.04	-0.27	-2.44	-2.09	-2.17	-4.97	-2.24	-2.29	-0.81
49.67	1.73	1.91	-1.14	1.38	-1.18	0.19	-2.28	-2.14	-0.27	0.75	-0.28	0.41	-0.67	0.66	-2.26	-0.59	-3.14	-3.93	-1.36	-2.08
50	0.87	-1.35	-0.66	0.74	0.19	1.09	0.18	0.1	-1.99	0.33	-27.19	1.53	-1.28	2	-0.03	0.55	2.62	0.72	0.21	1.46
50.33	-1.3	-3.05	-0.63	-2.07	-1.55	-0.85	1.08	0.13	-1.28	-2.27	-0.77	-0.2	-1.46	-1.49	5.47	0.36	-0.67	1.61	-0.86	1.04
50.67	1.6	-1.02	-0.15	-0.92	-1.72	-2.12	-2.18	-1.59	1.84	1.51	-1.6	0.49	-1.85	0.75	-0.25	-1.37	-2.61	0.54	-1.48	-0.91
51	-0.58	-0.33	-2.31	-1.76	-1.67	-4.26	-1.47	-3.74	-2.32	-0.89	-3.52	-2.78	-3.34	-0.99	-5.25	-1.55	-1.89	-2.29	-2.97	-1.53
51.33	-2.31	-2.04	-1.81	-3.9	-0.73	-1.34	-1.21	-0.37	13.61	0.25	-3.24	-1.41	-0.85	-1.6	-1.23	-1.5	-3.39	-2.9	-2.03	-1.49
51.67	0.61	-1.12	1.31	1.44	0.87	1.78	-3.36	1.42	-1.29	0.71	0.11	1.49	-0.16	0.86	0.79	-2.12	-1.12	0.45	-0.45	2.08
52	1.07	-1.74	-1.31	1.01	-1.78	-0.4	-0.65	-1.2	-18.22	-1.68	2.33	0.63	-1	-1.32	0.15	-0.52	-0.41	-0.18	0.03	-0.12
52.33	-2.89	-2.35	-4.13	-4.03	-4.4	-3.01	0.26	-4.04	0.54	-1.86	-2.27	-0.89	-0.96	-2.17	-2.02	-2.03	-1.92	-0.81	0.06	-0.96
52.67	-5.05	-7.15	-4.51	-5.95	-3.43	-3.83	-3.68	-5.52	-1.21	-2.7	-3.97	-2.84	-5.56	-1.9	-1.54	-3.53	-1.43	-1.22	-4.32	-2.48
53	1.01	2.45	0.87	-0.55	-1.13	0.65	-2.07	1.22	-3.38	-0.22	-0.17	-0.36	-0.82	1.47	-0.17	-0.8	-1.16	-1.62	-2.04	-1.98
53.33	2.36	7.32	0.89	0.81	-1.53	-1.76	1.53	3.01	-2.43	0.04	-1.01	2.55	1.65	0.6	1.41	-0.99	-2.01	0.64	0.44	1.16
53.67	0.16	-4.68	-1.96	-0.93	-1.71	-2.81	-1.78	1.02	0.96	0.07	-0.97	-1.65	-1.66	-0.7	-0.34	-0.5	-1.07	0	-0.64	-0.59
54	-3.38	-4.15	-2.36	-3.34	-2.33	-1.65	-3.07	-3.41	-2.58	-2.79	-2.26	-5.38	-3.61	-2.67	-4.31	-1.8	-1.7	-3.3	-1.49	-1.22
54.33	-1.53	0.58	-1.19	-3.71	0.43	-1.6	1.22	-2	-2.74	3.06	-3.53	0.03	-3.77	-3.95	-2.02	-2.64	-3.21	-2.58	-3.67	-2.74
54.67	2.3	0.61	2.41	4.81	0.68	1.34	-1.43	0.05	-0.23	1.05	-0.59	1.61	1.21	1.68	0.47	-1.25	-0.24	0.81	-1.82	-0.68
55	-0.36	-0.26	-4.04	-1.22	-5.15	-1.53	-1.83	-2.6	-1.98	-5.18	0.12	-1.49	0.78	1.25	-1.73	-0.75	-0.21	0.84	-0.66	0.69
55.33	-2.57	-4.91	-5.98	-6.31	-1.91	-4.38	-0.67	-0.75	1.65	2.05	-0.74	1.24	-1.42	-0.96	0.77	0.86	-1.74	-0.48	-0.4	-0.62
55.67	-5.22	-10.87	-2.99	2.06	-1.41	-3.2	-2.86	-3.85	-2.14	0.49	-1.81	0.81	-3.62	-1.6	-1.89	-1.14	-2.82	-2.46	-2.38	-2.6
56	0.03	-2.46	-0.24	-1.74	-3.84	2.46	-1.24	-2.66	-4.78	-2.17	-2.66	-1.63	-2.2	-1.55	-3.41	-4.92	-2.53	-4.43	-4.11	-3.67
56.33	2.53	5.88	2.7	-3.93	-1.96	0.45	-0.74	1.67	-0.21	0.8	-0.37	0.88	0.09	-1.06	2.03	-3.71	0.45	-0.09	-1.58	0.88
56.67	1.2	3.85	0.92	5.57	0.13	-1.76	-0.03	0.11	-1.75	-1.2	-1.23	-2.92	-1.67	-0.79	-0.43	-0.04	-1.33	0.38	-0.86	0.67
57	-3.53	-0.88	-4.91	-1.87	-2.33	-2.84	-2.47	-4.6	-3.95	-3.64	-3.87	-3.31	-9.29	-1.66	-3.09	-0.91	-4.22	-2.51	1.43	-1.55
57.33	-4.59	-3.98	-3.47	-9.92	-4.78	-5.92	-3.32	-3.84	-2.08	-0.87	-3.13	-2.81	-3.52	-2.29	-2.59	-2.45	-2.34	-0.88	-1.26	-1.06
57.67	0.22	-3.92	-0.94	-1.68	-1.05	0.47	0.58	0.07	-1.35	0.75	-0.6	-0.95	4.22	0.47	1.07	-1.49	0.89	0.06	-4.37	-1.02
58	0.48	0.9	-2.25	1.53	1.05	2.75	-0.75	0.79	3.91	5.54	1.69	1.79	0.83	0.95	1.32	-1.22	0.46	-0.59	-0.24	-0.3
58.33	1.42	1.82	0.74	2.91	-0.07	-1.08	-3.65	-0.32	-0.41	-0.38	1.48	2.27	0.62	-1.52	-0.46	-1.4	-1.78	-0.33	0.25	-1.17
58.67	-3.34	-6.09	-2.63	-3.21	-3.7	-4.88	-2	-3.7	-6.95	-9.19	-3.69	-2.93	-5.48	-2.38	-2.7	-1.12	-1.73	-0.52	-1.08	-1.58
59	-1.91	-0.1	-4.16	-2.9	-4.09	-4.12	0.32	-4.09	-2.08	-2.5	-5.2	-2.19	-4.02	-1.88	-2.42	-4.05	-3.51	-3.21	-3.3	-2
59.33	2.24	1.97	-1.59	-0.36	0.35	1.16	-0.1	0.32	-1.35	2.56	-0.37	1.49	1.51	0.45	2.17	-1	-1.61	0.03	-3.47	-0.13
59.67	-1.4	-3.24	-0.86	-6.23	-0.54	-0.63	0.39	2.4	-0.61	1.89	0.34	2.89	-0.52	1.84	0.37	1.55	-0.43	-0.4	-0.91	1.73

## Sheet: Figure 9b
time	0,1% 1	0,1% 2	0,1% 3	0,1% 4	0,1% 5	0,1% 6	0,1% 7	0,1% 8	0,1% 9	0,1% 10	0,1% 11	0,1% 12	0,1% 13	0,1% 14	0,1% 15	0,1% 16	0,1% 17	0,1% 18	0,1% 19	0,1% 20	HA 21	HA 22	HA 23	HA 24	HA 25	HA 26	HA 27	HA 28	HA 29	HA 30	HA 31
1	-0.34	-0.17	-0.17	-0.17	0	-0.17	-0.17	-0.17	-0.17	-0.17	-0.17	0	-0.17	-0.34	-0.17	-0.17	-0.34	-0.34	-0.17	0	0	-0.17	-0.17	0	0	-0.17	-0.17	0	0	0	-0.17
1.33	-0.34	0	0	-0.17	-0.17	-0.17	-0.17	0	-0.17	-0.17	-0.17	0.34	0	-0.16	0	-0.17	-0.34	-0.34	0	0	0	-0.33	0.01	0	0	0.01	-0.16	0	-0.17	-0.17	-0.16
1.67	0.19	0.18	0.18	0.18	0.18	0.18	0.18	0.35	0.01	0.01	0.01	0.16	0.18	0.18	0.18	0.18	0.19	0.18	0.17	0	0	0.2	0.18	0.17	0.17	0.01	0.19	0	0.01	0.01	0.02
2	0.53	0.34	0.17	0.17	0.34	0.35	0.35	0.34	0.35	0.18	0.18	-0.18	0.17	0.18	0.17	0.18	0.53	0.35	0.17	0.17	0.17	0.36	0	0.16	0.16	0.01	0.35	0.17	0.18	0.18	0.19
2.33	0.51	0.34	0.17	0.17	0.34	0.34	0.34	0.16	0.51	0.18	0.35	0.16	0.51	0.17	0.17	0	0.17	0.35	0.34	0.34	0.33	0	0.17	-0.02	0.14	0.35	0.33	0.33	0.17	0.17	0.18
2.67	0.33	0.16	0.16	0.34	0.5	0.33	0.33	0.16	0.33	0.34	0.17	0.33	0.16	0.34	0.34	0.34	0	0.34	0.16	0.33	0.13	0.17	0.32	0.16	0.3	0.32	0.31	0.14	0.33	0.33	0.34
3	0.33	0.32	0.5	0.33	0.32	0.32	0.33	0.32	0.15	0.51	0.16	0.5	0.15	0.51	0.5	0.34	0.34	0.33	0.33	0.32	0.29	0.5	0.47	0.32	0.27	0.47	0.29	0.13	0.31	0.31	0.49
3.33	0.32	0.32	0.49	0.33	0.49	0.32	0.32	0.32	0.32	0.32	0.5	0.31	0.49	0.15	0.32	0.16	0.33	0.33	0.5	0.32	0.44	0.3	0.26	0.3	0.25	0.26	0.28	0.3	0.3	0.13	0.3
3.67	0.31	0.48	0.14	0.49	0.3	0.31	0.48	0.31	0.66	0.32	0.32	0.13	0.31	0.15	0.31	0.5	0.49	0.32	0.49	0.31	0.23	0.11	0.07	0.29	0.23	0.07	0.09	0.45	0.45	0.12	0.46
4	0.48	0.47	0.31	0.31	0.3	0.47	0.47	0.3	0.3	0.31	0.31	0.3	0.48	0.49	0.3	0.48	0.31	0.31	0.3	0.47	0.21	0.44	0.4	0.28	0.21	0.41	0.26	0.43	0.43	0.46	0.44
4.33	0.64	0.29	0.47	0.3	0.46	0.46	0.46	0.29	0.12	0.3	0.48	0.47	0.46	0.48	0.3	0.3	0.3	0.48	0.3	0.29	0.19	0.25	0.2	0.26	0.36	0.55	0.41	0.23	0.07	0.43	0.25
4.67	0.45	0.28	0.46	0.47	0.45	0.28	0.45	0.46	0.46	0.47	0.47	0.45	0.28	0.3	0.46	0.3	0.3	0.3	0.47	0.11	0.35	0.23	0.18	0.42	0.33	0.34	0.22	0.22	0.23	0.24	0.41
5	0.27	0.45	0.45	0.29	0.45	0.44	0.1	0.45	0.28	0.63	0.46	0.27	0.28	0.29	0.45	0.46	0.29	0.29	0.28	0.45	0.32	0.22	0.34	0.4	0.13	0.14	0.38	0.21	0.56	0.4	0.39
5.33	0.27	0.44	0.27	0.45	0.44	0.43	0.44	0.44	0.28	0.44	0.28	0.44	0.27	0.28	0.44	0.45	0.45	0.46	0.45	0.44	0.29	0.37	0.14	0.21	0.12	0.13	0.35	0.37	0.36	0.38	0.37
5.67	0.26	0.26	0.43	0.45	0.6	0.42	0.78	0.26	0.79	0.26	0.44	0.6	0.44	0.45	0.43	0.27	0.44	0.45	0.44	0.43	0.44	0.35	0.3	0.2	0.11	0.12	0.16	0.34	0.34	0.36	0.35
6	0.6	0.59	0.42	0.27	0.42	0.41	0.42	0.25	0.43	0.26	0.61	0.41	0.6	0.27	0.25	0.26	0.43	0.44	0.43	0.42	0.06	0.16	0.44	0.36	0.27	0.28	0.32	0.15	0.33	0.51	0.34
6.33	0.59	0.41	0.41	0.43	0.24	0.4	0.24	0.59	0.25	0.42	0.59	0.4	0.41	0.26	0.42	0.43	0.42	0.43	0.43	0.41	0.06	0.49	0.4	0.34	0.42	0.43	0.31	0.32	0.31	0.14	0.32
6.67	0.4	0.4	0.58	0.59	0.4	0.57	0.4	0.57	0.41	0.76	0.41	0.39	0.4	0.6	0.41	0.59	0.58	0.6	0.25	0.4	0.39	0.29	0.2	0.16	0.21	0.23	0.29	0.47	0.29	0.13	0.14
7	0.57	0.56	0.39	0.58	0.57	0.55	0.57	0.39	0.41	0.39	0.4	0.38	0.4	0.41	0.57	0.41	0.23	0.59	0.41	0.39	0.36	0.27	0.18	0.32	0.36	0.21	0.27	0.44	0.28	0.47	0.47
7.33	0.55	0.38	0.55	0.4	0.56	0.37	0.56	0.55	0.4	0.39	0.56	0.37	0.39	0.41	0.56	0.23	0.39	0.4	0.58	0.55	0.16	0.43	0.34	0.65	0.33	0.19	0.26	0.25	0.43	0.44	0.62
7.67	0.54	0.54	0.71	0.39	0.54	0.36	0.72	0.54	0.39	0.55	0.38	0.54	0.55	0.57	0.37	0.39	0.56	0.22	0.56	0.54	0.15	0.23	0.14	0.45	0.13	0.18	0.41	0.23	0.24	0.25	0.42
8	0.53	0.53	0.35	0.56	0.36	0.52	0.36	0.35	0.38	0.36	0.37	0.69	0.37	0.38	0.37	0.55	0.2	0.39	0.38	0.53	0.31	0.22	0.13	0.08	0.29	0.34	0.22	0.39	0.23	0.41	0.4
8.33	0.52	0.34	0.35	0.54	0.53	0.51	0.35	0.52	0.54	0.53	0.53	0.33	0.36	0.38	0.36	0.54	0.37	0.56	0.38	0.34	0.28	0.2	0.29	0.25	0.09	0.31	0.21	0.37	0.39	0.39	0.38
8.67	0.34	0.34	0.51	0.36	0.69	0.5	0.51	0.33	0.7	0.69	0.7	0.5	0.52	0.54	0.52	0.53	0.53	0.54	0.54	0.33	0.43	0.19	0.26	0.41	0.09	0.12	0.36	0.35	0.2	0.19	0.37
9	0.5	0.5	0.5	0.53	0.5	0.31	0.33	0.33	0.35	0.67	0.51	0.66	0.51	0.53	0.34	0.35	0.52	0.53	0.53	0.5	0.39	0.35	0.24	0.39	0.25	0.28	0.34	0.33	0.36	0.36	0.35
9.33	0.66	0.66	0.49	0.69	0.49	0.48	0.67	0.66	0.51	0.31	0.5	0.64	0.5	0.52	0.5	0.51	0.5	0.52	0.52	0.49	0.19	0.5	0.22	0.37	0.06	0.43	0.32	0.14	0.51	0.34	0.33
9.67	0.31	0.48	0.48	0.5	0.48	0.64	0.65	0.47	0.5	0.31	0.66	0.45	0.49	0.5	0.66	0.67	0.66	0.51	0.68	0.47	0.35	0.13	0.2	0.35	0.22	0.05	0.31	0.3	0.31	0.32	0.49
10	0.3	0.46	0.64	0.49	0.47	0.62	0.47	0.46	0.66	0.47	0.47	0.44	0.48	0.32	0.48	0.48	0.65	0.85	0.67	0.46	0.32	0.12	0.01	0.34	0.37	0.05	0.46	0.46	0.29	0.3	0.47
10.33	0.64	0.8	0.62	0.65	0.64	0.61	0.63	0.8	0.65	0.63	0.46	0.6	0.47	0.31	0.47	0.47	0.46	0.83	0.48	0.62	0.29	0.45	0.35	0.32	0.17	0.39	0.26	0.26	0.28	0.29	0.45
10.67	0.8	0.61	0.44	0.64	0.79	0.42	0.79	0.43	0.46	0.79	0.62	0.59	0.63	0.48	0.46	0.46	0.45	0.47	0.47	0.78	0.1	0.26	0.49	0.31	0.16	0.53	0.25	0.25	0.26	0.44	0.43
11	0.61	0.42	0.6	0.46	0.61	0.58	0.77	0.42	0.8	0.6	0.78	0.75	0.61	0.64	0.45	0.45	0.44	0.29	0.46	0.59	0.26	0.24	0.11	0.29	0.14	0.15	0.4	0.4	0.42	0.25	0.24
11.33	0.6	0.58	0.76	0.62	0.6	0.57	0.59	0.76	0.61	0.59	0.59	0.73	0.43	0.45	0.44	0.44	0.43	0.46	0.63	0.4	0.41	0.23	0.1	0.45	0.3	-0.03	0.21	0.38	0.57	0.41	0.57
11.67	0.58	0.57	0.57	0.61	0.76	0.56	0.4	0.57	0.42	0.75	0.75	0.54	0.59	0.44	0.6	0.43	0.59	0.62	0.62	0.39	0.2	0.38	0.26	0.6	0.27	0.31	0.37	0.02	0.37	0.56	0.54
12	0.57	0.39	0.38	0.6	0.57	0.54	0.39	0.38	0.42	0.56	0.57	0.53	0.75	0.78	0.59	0.42	0.58	0.61	0.6	0.73	0.19	0.36	0.41	0.4	0.08	0.46	0.35	0.36	0.35	0.19	0.52
12.33	0.73	0.55	0.55	0.76	0.73	0.53	0.73	0.54	0.41	0.55	0.38	0.69	0.56	0.59	0.75	0.76	0.39	0.77	0.94	0.71	0.17	0.34	0.38	0.21	0.07	0.42	0.33	0.51	0.33	0.35	0.49
12.67	0.54	0.71	0.53	0.74	0.89	0.69	0.89	0.53	0.57	0.7	0.89	0.67	0.55	0.58	0.73	0.74	0.55	0.58	0.57	0.69	0.33	0.49	0.35	0.37	0.24	0.22	0.31	0.31	0.14	0.5	0.3
13	0.53	0.69	0.52	0.73	0.53	0.67	0.7	0.69	0.73	0.69	0.87	0.65	0.54	0.56	0.37	0.38	0.71	0.57	0.56	0.85	0.13	0.12	-0.03	0.52	0.39	0.03	0.29	0.46	0.31	0.47	0.63
13.33	0.69	0.68	0.85	0.54	0.69	0.83	0.85	0.85	0.89	0.67	0.51	0.64	0.53	0.55	0.53	0.54	0.52	0.9	0.9	0.49	0.12	0.11	-0.02	0.5	0.35	0.2	0.45	0.27	0.46	0.28	0.6
13.67	0.85	0.49	0.66	0.7	0.67	0.64	0.66	0.66	0.7	0.66	0.5	0.62	0.69	0.71	0.69	0.7	0.68	0.89	0.71	0.47	0.28	0.27	0.49	0.3	0.15	0.53	0.25	0.25	0.44	0.43	0.57
14	0.83	0.65	0.48	0.86	0.66	0.45	0.31	0.47	0.68	0.82	0.66	0.61	0.67	0.52	0.68	0.69	0.5	0.53	0.52	0.81	-0.08	0.43	0.28	0.29	0.14	0.32	0.41	0.41	0.41	0.41	0.55
14.33	0.64	0.46	0.81	0.67	0.99	0.61	0.64	0.46	0.84	0.97	0.99	0.94	0.48	0.51	0.66	0.67	0.48	0.52	0.51	0.79	0.27	0.4	0.08	0.45	0.13	0.12	0.55	0.38	0.39	0.22	0.35
14.67	0.63	0.28	0.62	0.66	1.14	0.77	0.63	0.79	0.48	0.78	1.14	0.91	0.47	0.67	0.65	0.49	0.64	0.68	0.84	0.94	-0.1	0.21	0.08	0.42	0.29	0.28	0.18	0.19	0.2	0.21	0.51
15	0.45	0.79	0.43	0.82	1.63	0.75	0.45	0.77	0.64	0.93	1.11	0.89	0.64	0.66	0.64	0.47	0.46	0.84	1	1.09	-1.11	0.36	0.07	0.23	0.26	0.09	0.17	0.18	0.02	0.37	0.14
15.33	0.61	0.77	0.6	1.14	2.46	0.56	0.78	0.75	0.8	1.42	1.09	1.04	0.62	0.64	0.45	0.46	0.62	0.65	0.81	1.06	-0.34	0.34	-0.11	0.05	0.07	0.08	0.16	0.17	0.19	0.35	0.13
15.67	0.77	0.76	0.75	1.64	3.1	0.72	1.28	0.74	0.61	1.91	1.58	1.36	0.78	0.63	0.78	0.63	0.6	0.47	1.14	1.72	0.54	0.32	-0.44	0.22	0.23	0.08	0.32	0.16	0.35	0.16	0.3
16	0.75	0.91	0.91	1.95	4.24	1.22	1.94	0.72	0.77	2.38	2.06	2.01	0.76	0.62	1.11	0.78	0.42	0.97	1.8	2.54	0.67	0.13	-0.23	0.38	0.21	0.24	0.3	0.49	-0.01	0.15	-0.23
16.33	1.25	1.23	0.89	2.59	6.05	1.71	3.27	1.39	1.1	2.67	2.54	2.14	0.75	0.43	1.26	0.59	0.75	1.64	2.63	3.34	0.78	0.12	0.13	-0.15	0.02	0.22	-0.4	-0.05	-0.18	0.14	-0.39
16.67	2.08	1.55	1.38	3.92	7.47	2.01	4.92	1.87	1.08	3.3	4.03	2.43	1.24	0.59	2.09	0.75	1.08	2.47	4.47	4.29	1.06	0.12	0.46	-0.48	0.02	-0.65	-0.37	-0.39	0.17	0.14	-0.2
17	2.73	2.03	2.38	5.56	9.22	2.48	6.37	2.34	1.4	4.6	5.66	3.4	2.08	1.44	2.9	0.74	0.88	3.11	6.61	5.91	0.97	-0.4	0.42	-0.12	-0.66	-0.77	-0.01	-0.53	0.16	0.13	0.49
17.33	3.87	2.84	3.53	7.34	11.27	3.45	8.3	3.32	2.4	6.04	7.09	4.52	3.23	2.09	4.04	1.06	1.03	4.25	8.38	7.66	1.06	-0.38	0.22	0.4	-1.12	0.31	0.16	-0.33	0.5	0.63	0.64
17.67	5.68	3.64	4.65	9.43	13.63	4.57	10.36	4.1	3.9	7.45	8.66	5.62	4.71	2.74	6.01	1.73	1.52	6.23	10.28	9.37	1.49	-0.53	0.71	0.72	-0.17	0.63	0.15	0.54	0.81	0.94	0.61
18	7.28	4.93	5.41	11.65	15.94	5.84	12.56	5.38	5.71	8.66	10.54	6.68	5.64	3.88	7.77	1.86	2.17	8.18	12.66	11.38	1.54	-0.67	1.16	0.69	0.53	0.58	0.48	0.85	0.77	0.55	1.1
18.33	9.2	6.54	6.32	13.31	17.53	7.25	14.71	6.97	7.14	10.53	12.2	7.73	6.37	5.17	9.15	2.51	2.98	10.26	15	13	1.41	0.23	1.23	0.65	0.48	1.05	0.97	1.14	0.73	0.35	1.39
18.67	10.73	7.94	7.72	14.95	19.08	8.8	16.64	8.53	8.19	12.36	13.67	8.74	8.12	6.95	11.02	3.65	3.6	12.13	16.61	14.93	1.47	1.07	1.3	0.96	0.78	0.63	0.74	0.91	0.86	0.68	1.5
19	12.91	9.48	9.44	16.37	20.78	10.31	18.37	10.22	9.23	13.64	15.44	9.91	10.18	8.51	13.19	4.95	4.37	14.31	18.71	16.47	1.69	1.17	1.36	1.26	0.89	0.41	1.04	1.03	1.33	0.81	1.6
19.33	15.23	11.16	11.29	17.78	21.92	11.79	19.2	11.53	11.28	15.23	16.84	11.05	11.68	9.88	15.14	6.55	5.47	16.27	20.42	17.98	1.55	0.76	1.59	1.54	0.98	0.89	1.32	1.31	1.26	0.94	1.87
19.67	16.29	12.46	12.93	18.81	22.88	13.4	20.19	12.81	13.28	16.44	17.69	11.99	13.32	11.9	16.53	7.96	6.72	18.21	21.24	19.11	1.94	0.89	1.62	1.81	1.58	1.17	1.42	1.24	1.19	0.89	1.95
20	17.51	13.73	14.02	19.82	23.99	14.64	21.16	14.06	14.39	17.63	19.05	13.08	14.92	13.7	17.9	9.33	8.11	19.93	22.39	19.35	2.29	1	1.66	1.72	1.78	1.25	2.02	1.68	1.47	0.84	2.04
20.33	18.7	15.15	15.26	20.64	23.7	15.5	21.59	15.11	15.82	19.13	19.85	14.32	15.8	14.96	19.24	10.32	9.47	20.77	23.18	20.45	1.93	1.11	1.86	1.98	1.46	0.98	2.08	1.93	1.74	1.48	2.46
20.67	19.7	16.71	16.12	20.76	23.59	15.83	21.67	15.63	16.87	19.75	19.96	15.18	17.01	16.01	19.86	11.13	10.45	21.93	23.44	21	2.11	1.56	1.87	2.23	1.67	1.25	1.96	1.99	1.99	1.58	2.52
21	20.33	17.54	16.62	21.22	23.83	16.5	21.06	16.64	17.56	20	20.23	15.68	18.02	17.04	20.47	12.6	11.75	22.21	23.52	21.2	2.28	1.8	2.23	2.47	1.7	1.67	2.19	2.05	2.23	1.49	2.4
21.33	20.44	17.67	17.46	21.33	23.03	17.84	21.5	17.29	17.9	19.91	20.5	16.17	18.32	18.05	21.07	13.87	12.51	22.32	23.08	21.4	2.44	1.87	2.38	2.86	1.38	1.71	2.23	2.11	2.28	1.93	2.8
21.67	21.06	18.83	17.94	20.92	22.07	18.46	21.24	17.41	18.57	19.64	20.42	15.96	18.61	18.36	21.13	14.77	13.08	22.6	23	21.25	2.41	1.92	2.01	2.73	1.77	1.58	2.45	2.16	2.33	1.83	3.02
22	20.63	19.8	17.71	20.86	21.3	18.37	20.29	17.53	19.23	20.08	19.48	16.27	19.25	18.82	21.03	15.65	14.32	22.7	22.74	20.58	2.38	2.32	2.18	2.94	2.47	1.63	2.82	2.55	2.55	2.24	3.05
22.33	20.39	19.88	17.84	20.29	20.54	18.12	19.37	17.47	18.84	19.81	18.9	16.4	19.18	19.8	20.93	16.17	14.68	22.62	21.97	19.75	2.36	2.52	2.51	2.97	2.08	1.85	2.83	2.58	2.76	2.3	2.91
22.67	20.67	19.96	17.79	19.73	19.46	18.39	18.28	17.41	18.98	19.03	18.68	15.84	18.94	19.38	20.83	16.33	15.03	21.86	21.05	19.64	2.34	2.37	2.47	2.83	1.56	1.88	2.67	2.6	3.13	2.01	2.95
23	19.38	19.87	17.57	18.83	18.22	17.97	17.92	16.5	18.6	17.92	17.95	15.29	19.23	18.79	20.21	16.84	15.54	20.94	19.62	18.84	2.49	2.39	2.43	3.04	1.77	1.91	2.86	2.8	2.97	2.42	3.16
23.33	18.47	19.26	17.35	17.95	17.18	17.38	17.04	16.29	17.54	17.01	17.23	14.76	18.47	18.56	19.44	17.5	16.04	20.2	19.08	17.54	2.28	2.59	2.56	3.07	2.13	1.94	2.87	2.64	2.81	2.63	3.36
23.67	17.76	18.84	16.62	17.26	15.81	17.15	16.17	16.09	17.36	16.64	16.01	14.24	17.73	18.34	18.33	17.12	15.84	19.49	17.86	16.44	2.27	2.43	2.52	3.09	2.28	2.13	3.04	2.83	3.01	2.66	3.38
24	17.22	18.77	16.08	16.06	14.46	16.58	14.81	15.2	17.35	15.41	14.81	13.38	17	17.95	17.42	16.75	15.3	18.61	17.18	15.53	2.6	2.28	2.48	3.29	1.91	2.14	3.21	3.02	3.19	2.53	3.22
24.33	16.01	16.98	15.21	14.89	13.67	15.86	13.82	14.85	16.31	13.86	14.16	12.89	16.29	17.05	17.23	16.55	15.81	17.4	15.82	14.65	2.55	2.66	2.44	3.47	2.26	1.98	2.86	3.02	3.37	2.39	3.42
24.67	15	15.91	14.36	13.73	12.02	14.62	12.85	14.17	15.64	13.74	13.17	12.07	15.6	16.34	15.82	16.02	15.62	16.04	13.79	13.45	2	2.67	2.23	3.14	2.41	2	3.04	3.02	3.19	2.95	3.44
25	14.35	15.74	13.52	12.95	11.27	13.42	12.42	13.33	15.33	12.74	11.86	10.75	14.4	15.64	13.93	16.02	14.74	15.05	13.53	12.09	3.04	2.68	2.21	3.33	2.2	2.36	3.21	3.19	3.03	2.97	3.62
25.33	12.67	14.7	12.53	12.01	10.18	13.11	10.26	12.5	13.81	11.42	10.75	10.49	14.26	14.79	12.94	14.98	14.75	14.42	12.59	11.12	2.1	2.51	2.71	3.34	2.01	2.35	3.19	3.19	3.04	2.64	3.46
25.67	11.55	13.69	11.56	10.91	9.12	12.12	9.18	10.83	12.32	10.48	10.53	10.25	12.92	14.13	12.67	14.13	14.41	13.12	10.97	9.82	1.08	2.53	2.65	3.36	2.17	2.18	3.01	3.01	3.4	2.68	3.82
26	10.97	12	10.44	9.48	8.25	11.15	9.17	10.06	11.55	9.21	9.44	9.14	11.26	12.61	11.7	13.82	13.56	11.66	10.24	8.55	2.02	2.55	2.09	3.54	2.5	2.18	3.01	3.18	3.39	2.88	3.13
26.33	9.53	10.87	9.87	8.61	6.87	10.72	7.25	9.66	11.32	9.01	8.03	8.23	11.19	11.13	10.59	12.49	12.21	10.75	9.01	8.18	2.02	2.4	2.42	3.37	2.11	2.19	3.18	3.34	3.21	3.07	2.82
26.67	8.99	10.81	9.48	8.1	6.22	9.26	7.11	9.09	10.23	7.77	7.86	7.52	9.74	11.07	9.15	11.69	11.58	9.69	8.15	7.47	2.37	2.76	2.39	3.38	1.93	2.36	3	2.81	3.22	2.74	3.37
27	8.29	10.05	8.57	7.42	5.75	8.18	6.97	8.19	8.46	6.74	6.66	6.82	9.7	10.49	8.09	11.96	11.14	9.51	7.65	6.26	2.01	2.6	2.19	3.22	2.1	2.36	3	3	3.22	3.11	2.71
27.33	6.04	8.62	7.34	7.1	5.12	7.82	5.44	6.96	8.64	6.76	5.83	6.31	8.63	9.4	7.74	11.01	10.54	8.46	6.46	5.94	1.67	2.44	2.35	3.24	1.92	2.35	2.83	3.17	3.4	3.12	2.93
27.67	7.48	8.26	6.32	5.93	5.38	7.12	4.63	6.98	8.29	5.75	6.06	6.16	6.88	8.16	7.41	9.73	10.47	7.26	5.99	5.98	1.71	2.46	2.15	3.43	2.09	2.51	3.01	2.82	2.88	3.13	3.48
28	8.2	7.21	6.18	5.29	6.32	6.26	4.71	5.95	7.43	5.28	5.24	5.85	6.73	7.81	6.9	9.52	9.36	6.44	6.06	4.62	1.4	2.48	1.97	3.27	2.26	2.15	3.01	3.01	3.07	2.97	3.32
28.33	5.08	6.18	5.7	5.02	3.76	6.46	3.92	4.95	6.24	4.64	5.3	4.84	5.9	7.12	5.89	8.44	8.28	5.8	5.08	3.99	1.8	2.33	1.8	3.12	1.89	2.16	2.67	2.84	3.42	2.64	2.83
28.67	3.76	5.87	4.36	3.7	2.12	5.62	2.98	5.18	5.77	4.72	4.85	4.38	5.6	6.8	4.72	7.22	7.57	5.34	4.11	3.9	1.99	2.19	1.65	3.14	1.72	2.17	2.86	2.68	3.08	3.02	3.04
29	3.86	5.22	4.09	3.98	3.13	4.1	3.09	5.24	5.83	4.61	3.18	4.8	4.96	6.48	4.1	7.06	6.87	4.9	4.21	3.47	1.32	2.06	1.51	2.99	1.75	1.83	2.7	2.87	3.09	3.03	2.91
29.33	3.96	4.76	4.17	4.08	3.59	4.18	3.21	4.08	4.5	3.12	2.77	4.17	4.16	4.61	4.36	6.22	6.54	4.81	3.61	3.21	1.04	2.11	2.07	3.02	1.77	2.21	2.37	2.71	3.27	2.7	2.6
29.67	3.19	3.97	3.56	2.96	2.48	4.09	2.79	2.94	3.89	3.23	3.23	3.55	4.07	3.99	3.92	5.21	6.22	3.85	3.37	2.62	1.3	2.49	1.89	3.22	2.47	2.39	2.58	2.56	3.1	2.73	2.66
30	2.78	3.53	3.13	2.38	1.91	3.82	2.39	3.05	3.11	2.99	2.82	3.29	3.46	3.73	3.14	5.45	5.73	3.08	2.44	2.38	1.02	2.17	1.22	2.73	1.57	2.03	2.61	2.42	2.43	2.59	2.54
30.33	3.24	3.28	2.37	2.16	2.05	3.21	2	2.64	3.23	2.58	2.24	2.69	3.04	2.96	2.56	4.64	5.08	3.03	2.22	2.33	0.94	1.7	1.46	2.43	0.75	1.71	2.46	2.11	2.13	2.46	2.59
30.67	2.48	3.21	1.63	1.95	0.97	2.1	1.26	1.88	3.16	2.7	4.46	2.63	2.98	3.07	2.5	3.67	4.44	2.28	2.18	1.76	1.2	1.76	1.51	2.66	1.54	1.58	2.15	2.16	2.36	2.5	2.82
31	2.09	2.8	2.29	2.09	1.47	2.05	0.37	2.36	2.75	2.12	1.93	2.92	2.22	3.53	2.28	3.76	4.17	2.06	1.27	1.89	1.28	1.66	1.55	3.04	1.24	1.63	2.2	2.04	2.41	2.54	2.35
31.33	2.05	2.39	2.24	2.4	1.97	2	0.88	2.66	2.7	1.9	-0.2	2.68	2.35	2.76	1.88	4.03	3.55	2.55	1.77	1.85	0.83	1.56	0.91	2.9	1.13	1.85	2.24	1.76	2.46	2.58	1.9
31.67	0.79	2.69	1.32	1.83	1.59	2.31	1.91	1.73	2.3	1.68	1.2	2.09	2.3	2	2.19	3.25	3.47	1.98	2.26	0.94	0.59	1.81	0.32	2.08	1.38	1.88	1.94	2	2.67	1.93	1.99
32	1.82	2.11	1.64	2.84	1.91	2.26	1.7	1.17	1.56	1.82	1.7	1.87	1.73	1.79	1.8	2.66	3.56	1.94	1.7	1.09	0.89	1.87	1.15	2.5	1.26	1.74	2.18	2.06	2.02	2	2.24
32.33	2.13	1.71	1.61	1.04	1.52	2.03	0.45	0.8	1	0.22	2.19	2.18	1.69	1.58	1.42	2.95	2.79	2.08	1.32	0.9	0.82	1.41	1.57	2.21	1.15	1.27	1.88	1.78	2.43	2.59	2.14
32.67	0.87	1.68	1.57	-0.19	0.1	1.99	0.62	2	2.03	1.26	0.93	1.95	1.49	1.9	1.56	2.36	2.38	1.7	0.95	1.23	0.58	1.33	0.58	1.76	1.05	1.52	1.78	1.68	2.13	2.28	1.87
33	0.85	1.64	0.67	1.21	0.27	1.42	0.96	2.13	1.99	2.98	0.39	1.91	1.46	1.51	1.18	1.62	2.32	0.97	1.11	1.55	0.53	1.25	0.53	2.53	1.13	1.57	1.68	1.41	1.68	2.16	2.65
33.33	0.49	1.78	0.31	0.66	1.14	0.87	0.76	0.16	0.91	1.35	0.21	1.87	1.08	0.78	0.81	1.76	2.62	0.61	0.92	0.3	0.66	1.51	0.83	2.07	1.55	1.11	1.58	1.33	2.11	1.88	1.67
33.67	-0.04	1.57	1	0.65	0.6	1.55	0.93	0.69	0.54	0.45	2.13	1.82	0.18	1.12	0.8	1.55	2.39	1.3	0.38	0.29	0.26	1.42	0.76	1.8	0.56	1.03	1.49	1.09	1.83	1.95	1.08
34	0.14	0.67	0.63	0.99	0.77	1.34	-0.31	1.2	0.36	0.44	1.04	1.43	0.36	1.09	0.78	0.99	1.99	0.92	0.9	1.16	0.42	0.99	0.53	1.89	-0.01	1.12	1.06	0.86	1.73	2.02	1.89
34.33	0.66	0.31	0.27	0.8	0.23	0.61	0.05	0.3	1.05	1.31	0.14	0.88	1.05	0.2	0.59	1.32	1.42	0.73	0.53	0.79	0.21	1.11	0.14	1.29	0.85	1.21	1.35	1.15	1.47	1.4	1.12
34.67	0.82	1	-0.26	0.09	-0.12	0.08	0.4	0.82	1.03	0.93	0.67	1.56	0.86	0.72	0.23	0.77	0.69	0.2	0.35	-0.1	0.37	1.04	0.3	1.4	0.61	0.78	1.27	1.26	1.4	1.67	1.07
35	0.81	0.46	0.28	-0.09	0.76	0.43	0.22	0.8	0.14	0.91	-0.57	0.65	1.01	1.23	-0.12	1.46	1.55	0.37	0.52	0.08	0.17	1.15	0.28	1.68	0.21	0.89	1.03	1.36	1.32	1.93	1.88
35.33	0.27	0.1	1.14	0.62	0.4	1.12	0.04	0.26	0.84	0.89	-0.03	0.46	0.3	0.34	0.59	1.08	0.99	0.89	-0.36	0.96	-0.19	0.74	0.43	1.25	0.54	0.82	1.14	1.11	1.43	1.32	1.28
35.67	0.44	0.8	0.25	1.31	0.04	0.75	-0.31	-0.09	0.47	0.35	0.67	1.68	-0.06	-0.02	0.75	-0.34	0.45	0	-0.35	-0.29	0.68	0.86	0.39	1.2	1.18	0.76	0.91	0.54	1.18	1.08	1.05
36	0.26	1.31	-0.1	-0.12	-0.48	-0.32	0.22	-0.26	0.47	0.17	0.31	1.64	0.3	-0.02	0.39	1.07	1.49	-0.17	0.71	-0.1	0.46	0.98	0.36	1.14	0.22	1.05	1.03	0.51	0.95	1.37	1.52
36.33	0.26	0.76	0.77	0.59	0.05	-0.48	0.05	0.62	0.29	0	-0.04	0.38	0.64	1.21	0.73	0.87	1.46	0.01	0.35	0.08	0.42	0.75	0.16	1.26	0.03	0.8	1.31	1	1.07	1.29	0.76
36.67	-0.1	0.22	0.58	0.4	1.11	1.11	0.05	0.78	-0.59	0.35	0.49	-0.32	0.45	1.19	0.37	0.15	0.2	0.71	0.52	0.08	0.56	0.19	-0.03	1.03	0.54	0.91	0.9	0.94	1.02	1.06	1.07
37	-0.44	0.74	-0.13	-0.3	0.56	1.08	0.57	0.42	1.34	0.69	0.48	0.73	-0.08	-0.06	0.36	0.33	-0.15	0.88	0.51	0.61	-0.34	0.53	0.49	0.98	-0.19	0.5	0.5	0.89	0.97	1.52	1.37
37.33	1.14	0.2	-0.47	0.23	0.03	0.71	0.74	0.23	0.62	-0.02	-0.4	1.07	0.28	-0.23	0.36	0.32	1.25	0.86	-0.2	0.42	-0.14	1.18	0.97	1.28	0.51	0.29	0.82	1.01	1.26	1.44	1.14
37.67	0.95	0.2	0.42	-0.12	-0.5	-0.18	0.2	-0.12	-0.96	-0.37	-0.57	0.52	-0.25	-0.22	-0.17	-0.21	0.88	-0.03	-0.37	0.59	0.04	0.6	0.37	0.7	0.64	0.27	0.43	0.61	1.2	0.51	0.57
38	-0.82	0.38	0.41	0.41	0.39	0	-0.32	-0.11	0.46	0.52	0.32	0.34	0.11	0.13	0.36	0.15	0.16	-0.02	-0.01	-0.12	0.04	0.56	-0.17	0.67	0.07	0.77	0.58	0.06	0.79	0.65	0.37
38.33	-0.27	0.54	-0.12	0.05	0.74	0.36	-0.67	0.24	1.15	0.51	0.49	0.85	-0.07	-0.04	-0.17	0.85	0.51	0.86	0.87	-0.12	0.38	0.53	-0.33	1.16	0.07	0.88	0.89	0.58	0.41	1.31	1.22
38.67	0.61	0.01	0.06	0.23	-0.33	0.35	0.23	-0.11	0.43	-0.02	0.83	1.01	-0.07	0.14	-0.16	0.48	1.02	0.32	0.33	0.06	-0.17	0.5	0.04	0.93	0.06	0.13	0.5	1.06	0.73	1.41	0.99
39	-0.1	-0.86	-0.64	0.23	0.03	0.52	0.05	-0.11	-0.8	0.51	-0.06	0.47	0.11	0.31	0.02	0.12	0.48	-0.21	-0.2	0.06	0.19	0.47	0.21	0.2	0.23	0.12	0.64	0.66	1.04	0.65	0.6
39.33	-0.62	-0.14	-0.1	-0.3	0.21	-0.36	-0.48	-0.1	-0.96	0.15	-0.58	0.11	-0.06	-0.04	-0.16	-0.4	-0.58	-0.56	-0.19	0.42	0.01	0.27	-0.32	0.53	0.04	0.11	0.6	0.28	0.81	0.79	0.58
39.67	0.09	0.39	0.6	-0.12	-1.02	-0.7	-0.46	0.25	-0.06	0.15	-0.04	0.28	0.12	0.13	0.2	-0.04	0.66	-0.19	-0.01	0.06	-0.34	0.08	0.05	0.85	0.04	0.62	0.23	0.26	0.43	0.75	0.72
40	-0.96	0.38	-0.11	-0.29	-0.29	0.19	-0.28	0.25	0.47	0.67	-0.21	0.45	-0.58	-0.39	-0.5	0.66	0.65	1.39	-0.18	-0.47	0.55	0.08	0.39	0.47	-0.14	0.4	0.04	0.25	0.23	0.54	0.69
40.33	0.29	-0.5	-0.28	0.42	0.24	0.72	0.61	0.07	0.11	-0.22	-0.2	0.44	-0.04	-0.21	-0.49	-0.4	-0.07	0.14	-0.7	-0.1	-0.01	0.24	0.36	0.45	-0.3	-0.14	0.39	0.06	0.57	0.86	0.66
40.67	1.69	0.04	-0.09	-0.29	0.42	-0.35	0.25	0.42	-0.77	-0.21	-0.02	0.09	0.49	0.5	0.75	-1.26	0.46	-1.79	0.37	-0.09	-0.35	0.4	0.16	0.6	0.59	-0.13	0.54	0.06	0.37	0.81	0.63
41	0.43	0.04	0.08	-0.8	0.41	-0.69	-0.28	-0.11	0.13	-0.38	0.16	-0.09	0.3	0.14	0.04	0.34	0.1	0	0.36	-0.26	0.19	0.38	0.15	0.57	0.2	0.22	0.51	0.58	0.18	0.43	0.26
41.33	-0.45	0.4	0.61	0.44	-0.65	0.21	-0.27	0.07	1	-0.54	-0.2	-0.09	0.12	0.32	0.04	1.03	-0.42	0.18	-0.52	-0.08	0.18	0.36	0.13	0.55	-0.16	0.38	0.65	0.54	0.34	0.23	0.25
41.67	-0.79	0.39	0.07	0.44	0.07	-0.15	-0.09	-0.28	0.28	0	0.16	0.27	-0.23	-0.04	0.92	0.49	-0.23	-0.53	0.19	0.98	0.17	0.16	-0.56	0.35	0.37	0.35	0.44	0	0.84	0.74	0.41
42	0.28	-0.14	-0.1	0.61	0.07	0.03	0.27	-0.62	-0.6	0.18	-0.72	0.44	-0.05	-0.74	-0.68	0.13	0.65	0.72	0.54	-0.09	0.33	-0.02	-0.34	0.85	0.16	0.15	0.07	0.52	0.62	0.53	0.91
42.33	0.1	0.74	0.08	0.6	-0.1	1.09	0.79	-0.26	-0.41	0.18	-0.17	0.08	0.13	-0.02	-0.49	-0.04	0.81	1.23	0.19	-0.62	-0.04	0.16	0.55	0.64	-0.02	0.14	0.24	0.83	0.42	0.85	0.87
42.67	-0.25	-0.5	-0.27	0.06	0.08	0.19	-0.28	-0.25	-0.05	0	1.06	0.43	-0.04	0.16	0.58	-0.22	0.09	0.51	0.01	0.28	-0.21	0.32	0.16	-0.25	-0.19	0.13	0.4	0.44	0.57	1.15	0.14
43	-0.42	-0.14	-0.09	-0.47	0.25	-0.69	-0.8	0.46	0.48	0.18	-0.19	0.07	-0.21	0.51	-0.48	-0.39	-0.61	-0.9	0.01	0.06	0.15	0.64	-0.37	0.28	0.17	0.3	0.21	-0.1	0.54	0.57	1.17
43.33	0.65	0.22	-0.08	-0.28	0.02	-0.5	0.63	0.1	0.65	0.35	-0.53	-0.1	-0.38	0.15	-0.64	0.15	-0.24	-0.71	0.19	-0.17	0.14	0.09	0.01	0.61	0.16	0.1	0.2	0.25	0	0.37	0.43
43.67	0.28	-0.13	0.1	0.26	-0.73	-0.13	0.44	0.28	0.64	0.35	0.19	0.26	-0.2	-0.9	1.13	0.15	0.29	0.71	-0.34	-0.71	0.13	-0.26	0.7	0.41	-0.2	0.44	0.53	0.24	0.17	0.01	-0.8
44	-1.48	-0.48	0.27	-0.27	-1.41	0.4	0.08	-0.25	-0.25	-0.36	0.36	0.08	-0.19	-0.71	-0.12	-0.55	-0.59	0.88	-0.51	0.19	-0.23	-0.07	0.12	0.05	-0.18	0.24	0.16	0.05	0.68	0.7	1.14
44.33	-0.74	-0.29	-0.26	-0.27	0.19	-0.48	-0.27	-0.42	-0.24	0.18	-0.35	0.25	0.17	0.01	-1.17	0.34	-0.75	-0.19	-0.36	-0.33	-0.21	-0.07	-0.23	0.05	-0.16	-0.64	0.15	0.57	0.48	1.01	0.22
44.67	0.68	0.42	-0.25	0.09	0.72	0.06	-0.61	0.29	-0.24	0.53	-0.16	0.6	-0.19	0.72	-0.62	-0.02	1.03	-0.54	0.3	-1.54	0.5	0.11	0.31	0.39	0.19	0.1	0.31	0.19	0.45	-0.08	-0.65
45	1.55	0.24	0.28	-0.61	-0.51	0.23	0.63	-0.59	-1.11	-1.07	-0.69	0.24	0	0.35	0.28	-0.89	0.48	-0.35	0.29	-0.28	0.46	0.28	-0.24	0.37	0.01	0.43	-0.05	0.01	-0.09	-0.07	0.24
45.33	-0.06	-0.47	0.1	-0.07	-0.67	-0.47	0.45	0.31	0.15	-0.51	-0.49	-0.29	0.88	0.7	0.61	-0.17	-0.41	-0.34	-0.94	0.08	-0.09	0.61	-0.22	0.53	-0.51	-0.11	0.13	-0.16	-0.08	0.62	0.41
45.67	-0.76	0.25	0.28	0.82	0.74	-0.28	-0.61	0.13	0.67	-0.15	-0.13	-0.28	0.16	0.86	-0.69	0.54	-0.39	-0.16	-0.39	-0.79	0.09	0.4	0.15	0.16	0.57	0.24	0.47	-0.15	0.1	0.42	0.91
46	0.13	0.25	0.63	0.27	0.73	0.61	0.43	-0.4	-0.39	-1.76	0.05	0.08	0.33	-0.38	0.17	0.35	0.14	0.69	0.84	-0.59	0.08	0.03	0.31	-0.02	0.35	0.74	0.44	0.89	0.61	0.57	0
46.33	-0.22	-0.64	-0.09	-0.1	-0.15	0.59	1.07	0.14	-0.21	-0.02	0.23	-0.1	0.33	0.33	0.7	0.17	1.02	0.98	0.48	0.13	-0.1	0.03	0.28	0.67	-0.2	0.17	0.07	0.5	0.06	0.71	-0.17
46.67	0.85	0.44	-0.26	-0.32	-0.85	-0.12	-0.2	0.31	0.85	1.55	-0.69	-0.45	-0.56	0.15	-0.19	0.35	-0.06	0.42	-0.22	0.13	0.43	0.37	0.26	0.64	0.68	0.33	-0.1	-0.39	0.23	-1.05	0.53
47	0.13	-0.13	0.28	0.36	-0.47	-0.11	-1.06	0.48	1.37	0.64	0.15	0.1	0.34	-0.73	-1.05	-0.36	-0.23	-0.46	0.31	0.13	-0.29	0.18	0.24	0.09	0.45	-0.04	0.42	0.49	1.08	0.56	0.51
47.33	-0.05	-0.35	0.97	0.7	1.47	-0.3	-0.51	-0.05	0.11	-0.24	0.66	0.97	0.33	0.52	0.02	0.18	0.31	-0.79	-0.22	-0.04	-0.61	0.17	-0.3	-0.08	-0.1	-0.21	0.4	0.64	0.16	1.56	-0.03
47.67	-0.42	-0.01	0.6	-0.36	-0.13	-0.34	-0.15	0.3	-0.77	-0.75	-0.04	0.43	-1.08	0.33	0.55	0.7	-0.05	0.28	-0.21	0.32	0.47	0.16	-0.1	0.27	0.08	0.33	0.2	-0.43	-0.36	-0.07	0.32
48	-1.16	-0.53	-0.99	-0.17	-0.65	-0.19	0.91	-0.41	-0.58	0.14	-0.21	0.07	-0.53	-1.08	-0.5	-0.02	0.31	0.27	-0.03	-0.03	0.09	-0.02	0.26	0.26	0.42	0.13	0.37	0.11	-0.34	0.46	0.47
48.33	0.41	-0.87	-1.14	-0.86	-0.46	-0.36	0.02	-0.92	-0.21	0.32	-0.55	-0.11	0.19	-0.17	-0.49	-0.72	0.13	-0.08	-0.2	-0.73	-0.43	0.32	0.06	-0.1	-0.65	-0.4	-0.17	0.62	0.37	0.78	0.45
48.67	1.28	-0.67	0.29	-0.84	-0.62	-0.87	-1.38	0.68	-0.73	-0.91	0.16	-0.28	0.14	0.89	-0.12	-0.35	-0.75	-0.07	-0.01	-0.53	0.29	0.31	0.4	0.42	-0.42	0.15	-0.16	-0.1	0.52	0.05	0.43
49	-0.14	0.23	1.17	-0.12	0.27	0.03	0.4	-0.03	-0.54	-0.54	-0.01	-0.27	0.44	0.47	0.06	0.19	-0.21	-0.94	-0.36	-0.69	0.79	-0.23	0.03	0.23	0.31	0.31	0.2	-0.09	0.15	0.39	-0.27
49.33	-1	0.22	-0.09	-0.12	0.27	0.55	0.75	-0.38	0.71	0.18	-0.88	0.27	0.6	-0.29	0.06	0.54	-0.38	-0.22	-0.17	0.04	0.21	-0.04	-0.15	0.22	0.11	-0.05	-0.16	0.43	0.32	0.72	0.08
49.67	0.94	-0.3	-0.44	0.42	-0.08	0.02	0.04	-0.37	0.17	-0.34	-0.34	-0.28	-0.1	0.42	0.59	0.88	0.51	1.54	0.54	0.22	-0.15	0.31	0.04	0.73	0.44	-0.22	0.37	0.24	0.3	-0.01	0.43
50	0.4	0.76	0.63	1.11	0.81	0.2	0.22	0.99	1.56	-0.86	0.2	-0.85	0.08	0.41	0.41	0.16	0.51	0.99	0.53	-0.31	0.2	0.29	2.28	0.35	-0.28	0.14	0.69	0.22	0.11	0.34	0.41
50.33	-1	0.05	0.44	1.09	0.09	-0.68	0.57	0.92	-0.09	-0.13	0.2	0.54	-0.27	-0.47	0.05	-0.02	-0.91	-0.6	-0.35	0.94	0.02	0.44	0.36	-0.18	-0.26	0.65	0.14	0.38	0.11	0.84	0.05
50.67	-0.1	-0.47	0.2	-0.15	-0.61	-0.66	0.56	-0.32	-1.18	0.93	0.37	0.71	-0.43	-0.1	-0.12	-0.01	1.05	-0.41	0.01	0.74	0.36	-0.27	-2.08	0	0.63	0.43	0.13	0.19	0.11	0.45	0.04
51	-0.27	0.24	-0.02	-0.14	0.11	0.59	-1.2	0.56	0.77	0.38	-0.33	-0.01	0.28	0.25	-0.29	-0.01	0.67	-0.22	0.72	-1.38	-0.01	-0.08	-0.53	0.69	0.23	0.05	0.47	0.53	0.1	0.43	0.22
51.33	-0.26	0.24	-0.71	-0.31	0.64	-0.82	-0.12	0.03	1.11	-1.02	0.21	-0.88	-0.07	0.43	0.25	0.17	-1.28	-0.04	0.18	-0.82	-0.53	0.79	0.04	0.14	-0.31	-0.12	0.62	0.33	0.79	-0.11	0.38
51.67	-0.25	-0.64	-0.17	0.05	0.46	-0.1	1.11	0.03	-0.14	0.41	0.03	-0.5	-0.24	-0.63	-0.45	-0.19	-0.21	1.55	0.01	0.44	0.03	-0.12	0.04	0.65	-0.28	0.23	0.41	-0.21	0.75	-0.1	0.71
52	-0.24	-1.32	0.54	-0.47	-2.01	-0.09	-1.01	-1.01	-0.65	0.58	-1.02	0.21	-0.58	-0.26	-0.96	0.31	0.45	0.12	-0.16	0.26	0.2	-0.46	-0.31	0.11	0.26	0.39	0.21	0.32	0.54	0.59	-0.01
52.33	0.47	-0.76	-0.17	-0.81	-0.38	-0.26	-0.81	-1.33	-0.29	-0.66	-0.47	-0.14	-0.22	0.27	-0.06	-0.26	0.24	-1.11	-1.21	-0.97	0.02	0.78	0.23	-0.59	0.41	-0.16	-0.14	0.3	0.51	0.74	-0.53
52.67	0.46	1.37	0.19	0.79	1.57	-0.6	0.09	0.45	0.07	-0.29	0.25	-0.13	0.67	0.97	-0.05	-0.45	-0.99	-0.21	-0.13	-0.94	0.53	0.38	-0.13	-0.04	0.21	-0.14	0.04	-0.4	-1.24	0.01	-0.5
53	0.46	0.64	0.89	-0.28	-0.22	-0.4	0.79	-0.43	0.07	-0.98	0.25	-0.12	0.31	0.61	0.3	-0.43	-0.61	-0.38	1.11	-0.21	0.49	0.02	0.4	0.31	0.19	0.21	-0.82	-0.03	-0.49	-0.51	-0.48
53.33	0.1	-1.48	-0.53	-0.79	-0.56	1.72	0.61	-0.77	-0.45	-0.78	0.43	-0.64	0.13	-0.8	0.66	-0.24	0.46	0.69	0.39	-0.2	0.11	0.53	0.37	0.64	0.17	0.02	0.26	0.31	0.75	-0.14	0.23
53.67	-0.07	-0.03	0.19	-0.07	-1.78	-0.6	-1.51	0.65	-0.61	0.3	0.24	0.08	-0.04	-0.26	0.29	1.16	-1.12	0.15	-0.85	-0.72	0.62	0.16	0.17	0.26	-0.19	0.2	0.94	0.3	-0.67	0.04	0.4
54	0.28	1.03	0.89	1.17	0.73	-0.06	-0.24	0.64	0.1	-1.11	-0.11	-0.44	-0.04	0.45	0.12	-0.78	0.3	1.21	-0.82	-0.16	-0.3	-0.02	0.5	0.43	0	0.36	-0.32	0.63	0.4	0.39	0.38
54.33	0.63	0.48	-0.35	0.27	2.31	1.18	1.88	0.28	0.63	-0.38	0.43	-0.96	0.14	0.45	0.65	-0.06	1.35	1.9	0.96	1.08	-0.27	0.15	0.11	0.23	0.52	0.5	0.73	0.42	0.73	0.37	-0.16
54.67	0.27	-0.93	0.01	0.44	-0.91	-1.3	-0.09	-0.25	0.1	1.93	-0.11	-0.4	-0.38	0.09	0.46	1.69	-0.25	-0.95	0.77	0.36	0.1	0.66	-0.42	0.22	0.31		0.86	-0.12	-0.17	0.52	0.2
55	0.45	-0.38	-1.92	0.62	-0.36	-0.92	-0.44	0.29	2.55	1.01	0.08	0.31	0.16	0.45	-0.6	0.26	-0.42	-0.75	0.23	0	0.26	0.45	-0.03	0.39	0.11		-0.05	0.23	0.53	0.33	0.54
55.33	0.44	0.34	-0.12	-0.98	0.54	1.57	0.81	0.81	0.22	0.29	0.08	0.84	0.51	0.27	-0.05	0.43	1	1.74	0.59	0.01	0.24	-0.44	0.66	0.37	0.27		0.13	0.22	1.02	1	0.51
55.67	-0.09	-1.07	2.52	0.28	-0.35	0.49	0.27	1.15	1.45	-0.95	-0.62	-0.23	-0.55	0.09	0.66	0.08	0.1	1	0.05	0.72	0.05	0.1	0.26	-0.17	0.25		0.64	0.04	0.28	1.47	1.18
56	-0.79	-0.69	1.24	-0.07	1.08	-1.11	0.8	-0.1	1.08	0.14	0.63	-0.57	-0.36	-0.61	0.12	-0.27	-1.3	-1.13	0.05	-0.17	-0.12	0.1	-0.11	-0.16	0.23		0.61	0.21	-0.6	-0.16	-0.6
56.33	-0.41	0.03	-0.89	-0.77	0.71	-0.19	1.14	-1.85	-2.98	0.49	0.09	0.15	0.35	-0.95	-0.94	-0.09	0.31	0.31	-0.3	-1.76	-0.46	-0.08	-0.27	-0.32	0.73		0.23	0.2	0.12	-0.15
56.67	0.48	0.21	-1.22	-0.05	-1.78	-0.89	-0.12	-0.57	-0.28	-0.22	-0.61	0.5	0	1.01	-0.73	-0.78	-0.57	-0.4	-0.46	-0.65	0.44	0.45	-0.07	-0.13	-0.89		0.04	0.71	0.98	-0.32
57	1	1.63	1.1	0.31	0.03	-1.39	-0.99	1.02	0.61	-0.39	0.47	-0.21	-0.17	0.82	0.7	-0.24	-1.08	-1.09	0.61	-0.09	0.41	-0.27	0.11	0.22	-0.81		-0.31	0.15	0.07	-0.3
57.33	0.11	0.01	0.02	-0.04	0.57	-0.3	0.45	0.65	0.25	-1.26	-0.25	-0.2	0.89	0.1	0.34	1.18	-0.52	1.94	0.25	0.09	-0.32	-0.25	-0.07	0.38	0.82		-0.63	-0.2	-0.11	1.45
57.67	0.11	-1.05	-0.15	1.2	-0.5	0.77	-0.62	-1.12	0.07	0.01	-1.47	0.16	1.23	0.11	-0.02	-0.25	0.2	0.84	-0.81	-0.08	0.23	0.63	0.63	0.54	0.23		-0.25	0.33	-0.1	0.33
58	1.17	0.57	0.39	1.36	-0.31	0.23	-2.37	-0.73	-0.46	1.26	-0.2	-0.72	-0.38	-0.07	0.7	-0.77	1.25	-0.76	-0.44	-0.61	0.39	0.59	0.4	0.17	0.56		0.46	0.14	-0.79	-0.2
58.33	-0.26	0.74	0.21	0.27	0.95	0.76	0.16	0.7	0.09	-1.6	0.34	-0.88	-0.54	1.53	0.51	1.89	0.17	1.21	0.47	1.55	0.18	0.04	-0.15	1.03	0.34		0.61	0.65	0.29	0.68
58.67	-0.78	-0.86	-0.32	-0.26	0.76	1.46	2.64	0.51	0.09	-0.14	-0.02	0.21	0.18	0.44	-0.2	1.15	-0.88	0.3	0.46	0.81	0	0.03	0.56	0.63	-0.56		0.23	0.79	0.63	0.3
59	0.48	-1.02	-0.14	-0.6	-0.67	-0.16	0.82	-0.2	0.09	0.93	1.05	0.73	0.53	-0.09	-0.19	-0.98	0.55	-0.58	0.99	-1.16	0	0.21	-0.01	-0.95	0.18		0.73	0.05	0.25	-0.24
59.33	0.29	0.43	0.75	-0.59	-0.12	-1.04	-1.85	1.22	0.62	0.03	0.68	1.25	0	1.15	0.35	0.28	0.72	1.03	0.8	0.3	0.34	0.37	-0.53	-0.39	0.69		0.35	0.4	0.76	-0.22
59.67	-0.95	0.25	0.56	-0.75	-0.29	0.58	-0.57	2.07	0.26	0.92	0.32	-0.01	-0.88	0.07	0.53	0.1	-0.88	1.19	-0.1	-0.06	-0.03	-0.35	-0.13	0.84	-0.06		-0.02	0.2	0.55	0.83
60	0.32	-0.99	-0.15	0.16	0.43	0.93	1.4	-0.09	0.96	-1.22	-0.75	-1.77	0.2	-0.28	0.16	-0.78	-1.56	-0.6	0.09	-0.41	-0.2	0.02	-0.12	-0.41	-0.75		0.33	-0.15	-0.17	0.44

## Sheet: Figure 9c
time	0,1% norm in HB 1	0,1% norm in HB 2	0,1% norm in HB 3	0,1% norm in HB 4	0,1% norm in HB 5	0,1% norm in HB 6	0,1% norm in HB 7	0,1% norm in HB 8	0,1% norm in HB 9	0,1% norm in HB 10	0,1% norm in HB 11	0,1% norm in HB 12	0,1% norm in HB 13	0,1% norm in HB 14	0,1% norm in HB 15	0,1% norm in HB 16	0,1% norm in HB 17	0,1% norm in HB 18	0,1% norm in HB 19	0,1% norm in HB 20	0,1% norm in HB 21	0,1% norm in HB 22	HB pool 22	HB pool 23	HB pool 24	HB pool 25	HB pool 26	HB pool 27	HB pool 28	HB pool 29	HB pool 30	HB pool 31	HB pool 32	HB pool 33	HB pool 34	HB pool 35	HB pool 36	HB pool 37	HB pool 38	HB pool 39	HB pool 40
0.67	-0.39	-0.19	0	0.19	0	0	-0.39	-0.19	-0.39	0	-0.19	-0.19	-0.19	-0.19	-0.19	-0.19	-0.39	-0.19	-0.19	-0.19	-0.19	0	0.18	0	0	-0.18	0.18	0.18	-0.18	0	-0.18	0	0	0	0.18	0	0	0	0.18	-0.18	0
1	-0.38	-0.19	0	0.38	0.19	0	-0.18	0	-0.38	0.19	-0.19	-0.19	0	-0.19	-0.19	0	0.01	0	0.2	0	-0.19	-0.19	0.17	0.18	0	-0.16	0.16	0.16	0.01	0	0.02	0.18	0	0.18	0.16	0	0	0	0.17	-0.17	0.18
1.33	0.21	0.2	0.19	0.37	0	0.19	0.2	0.2	0.02	0.19	0.01	0.01	0.2	0.01	0.01	0	0.01	0	0.19	0.2	0.2	0	0.16	0.35	0.18	0.39	0.33	0.33	0.37	0	0.37	-0.01	0	0.34	0.15	0	0	0.18	0.16	0.19	0.17
1.67	0.2	0.39	0.19	0.56	0	0.38	0.2	0.19	0.02	0.19	0.2	0.2	0.19	0.2	0.2	0	-0.18	0	0.19	0	0.2	0.39	0.33	0.32	0.53	0.35	0.48	0.29	0.35	0	0.34	0.17	0	0.32	0.31	0	0	0.34	0.33	0.36	0.34
2	0.2	0.38	0.18	0.55	0.57	0.37	0.2	0.38	0.21	0.18	0.39	0.2	0.38	0.39	0.39	0.58	0.59	0.58	0.38	0.19	0.19	0.38	0.31	0.12	0.5	0.32	0.26	0.09	0.14	0	0.31	0.51	0	0.29	0.29	0	0	0.31	0.31	0.35	0.31
2.33	0.39	0.18	0.37	0.34	0.37	0.17	0.19	0.18	0.2	0.18	0.38	0.19	0.18	0.19	0.38	0.38	0.38	0.38	0.18	0.38	0.19	0.18	0.3	0.11	0.29	0.47	0.24	0.44	0.31	0	0.28	0.29	0	0.45	0.26	0	0	0.46	0.29	0.16	0.12
2.67	0.38	0.18	0.36	0.34	-0.02	0.17	0.38	0.18	0.2	0.37	0.18	0.19	0.17	0.18	0.37	-0.02	0.18	0.18	0.17	0.18	0.18	0.18	0.28	0.28	0.45	0.25	0.22	0.22	0.65	0	0.44	0.27	0	0.24	0.24	0	0	0.42	0.27	0.15	0.29
3	0.37	0.36	0.36	0.33	0.36	0.36	0.37	0.37	0.77	0.36	0.18	0.18	0.36	0.37	0.17	0.18	0.18	0.37	0.36	0.37	0.57	0.17	0.27	0.27	0.25	0.23	0.21	0.2	0.25	0	0.22	0.25	0	0.22	0.4	0	0	0.2	0.26	0.32	0.27
3.33	0.37	0.36	0.35	0.32	0.36	0.35	0.17	0.36	0.56	0.35	0.37	0.37	0.35	0.37	-0.03	0.36	0.37	0.16	0.35	0.55	0.36	0.36	0.43	0.25	0.05	0.21	0.37	0.36	0.24	0	0.2	0.41	0	0.38	0.18	0	0	0.36	0.6	0.49	0.43
3.67	0.36	0.35	0.34	0.32	0.15	0.34	0.17	0.35	-0.03	0.35	0.36	0.37	0.35	0.36	0.36	0.36	0.36	0.16	0.15	0.35	0.16	0.55	0.41	0.41	0.59	0.37	0.34	0.14	0.4	0	0.55	0.56	0	0.17	0.17	0	0	0.33	0.39	0.47	0.4
4	0.54	0.34	0.14	0.5	0.54	0.34	0.74	0.34	0.36	0.34	0.35	0.36	0.34	0.16	0.74	0.54	0.54	0.74	0.54	0.53	0.35	0.34	0.21	0.38	0.56	0.34	0.13	0.31	0.2	0	0.32	0.34	0	0.34	0.33	0	0	-0.06	0.01	0.27	0.2
4.33	0.34	0.33	0.14	0.49	0.33	0.33	0.73	0.53	0.93	0.34	0.34	0.35	0.33	0.35	0.33	0.53	0.72	0.53	0.53	0.52	0.34	0.33	0.37	0.18	0.17	0.13	0.3	0.28	0.36	0	-0.06	0.31	0	0.31	0.3	0	0	0.12	0.37	0.44	0.37
4.67	0.53	0.52	0.52	0.48	0.13	0.52	0.13	0.52	0.33	0.33	0.72	0.34	0.51	0.53	0.33	0.13	0.32	-0.06	0.13	0.12	0.33	0.33	0.53	0.17	0.34	0.3	0.28	0.07	0.34	0	0.12	0.29	0	0.29	0.45	0	0	0.29	0.34	0.25	0.52
5	0.71	0.51	0.51	0.47	0.52	0.7	0.13	0.32	-0.06	0.52	0.32	0.34	0.5	0.52	0.51	0.32	0.32	0.32	0.32	0.12	0.52	0.32	0.33	0.33	0.32	0.27	0.25	0.25	0.32	0	0.29	0.09	0	0.44	0.42	0	0	0.09	0.32	0.24	0.31
5.33	0.31	0.5	0.3	0.46	0.51	0.49	0.51	0.31	0.52	0.7	0.12	0.52	0.49	0.51	0.5	0.7	0.5	0.51	0.5	0.5	0.7	0.51	0.13	0.31	0.12	0.07	0.23	0.58	0.3	0	0.26	0.44	0	0.23	0.2	0	0	0.26	0.48	0.41	0.29
5.67	0.49	0.29	0.49	0.65	0.5	0.48	0.5	0.5	0.7	0.49	0.51	0.71	0.67	0.31	0.29	0.68	0.49	0.5	0.3	0.68	0.49	0.5	0.3	0.11	0.47	0.42	0.21	0.17	0.28	0	0.42	0.4	0	0.21	0	0	0	0.23	0.28	0.39	0.27
6	0.68	0.29	0.67	0.83	0.87	0.47	0.68	0.49	0.49	0.48	0.69	0.5	0.46	0.49	0.29	0.86	0.67	0.68	0.68	0.67	0.48	0.49	0.46	0.1	0.44	0.21	0.2	-0.03	0.26	0	0.21	0.19	0	0.37	0.18	0	0	0.39	0.08	0.55	0.25
6.33	0.86	0.66	0.46	1	0.85	0.65	0.86	0.28	0.48	0.67	0.87	0.49	0.45	0.48	0.67	0.65	1.04	0.47	0.67	1.04	0.67	0.47	0.26	0.28	0.24	0.01	0.36	0.16	0.25	0	0.19	0.36	0	0.17	0.34	0	0	0.53	0.26	0.35	0.42
6.67	1.03	0.46	0.64	0.98	0.64	1.03	0.46	0.47	0.86	0.65	0.66	0.67	0.82	0.47	0.65	0.44	0.82	0.27	0.46	0.82	0.84	0.46	0.25	0.26	0.23	0.37	0.33	0.32	0.23	0	0.35	0.33	0	0.15	0.49	0	0	0.13	0.96	0.34	0.21
7	1.01	0.64	1.02	1.16	0.82	1	0.64	0.85	0.84	1.03	0.83	0.85	1.19	0.66	0.64	1.2	1	0.27	0.64	0.8	1.21	0.45	0.23	0.24	0.39	0.33	-0.05	0.11	0.39	0	0.32	0.13	0	0.32	0.09	0	0	0.12	0.19	0.33	0.38
7.33	1.18	0.82	0.99	1.71	1	1.37	0.82	0.63	1.01	1.39	1.2	1.22	1.35	0.64	0.81	1.75	1.36	0.65	0.63	1.94	1.57	0.64	0.22	0.22	0.37	0.48	0.31	0.1	0.37	0	0.29	0.12	0	0.3	-0.09	0	0	0.28	-0.36	0.49	0.35
7.67	1.74	0.61	0.97	2.06	1.55	1.73	1.19	0.43	1.38	1.75	1.56	1.39	1.71	0.82	0.99	1.91	1.72	0.82	0.62	2.28	2.11	0.62	0.21	0.21	0.17	0.08	0.46	0.27	0.17	0	0.09	0.29	0	0.27	0.27	0	0	0.08	0.38	0.47	0.15
8	2.09	0.98	1.33	3.18	2.49	2.27	1.74	0.61	1.93	2.49	2.3	1.75	2.05	1.19	1.16	2.83	2.64	1	1.18	3	3.03	0.42	0.2	0.19	0.52	-0.1	0.25	0.07	0.16	0	0.08	0.27	0	0.25	0.25	0	0	0.07	0.35	0.28	0.32
8.33	3.39	1.34	2.07	5.04	3.4	3.57	1.7	1.18	2.08	3.6	3.03	2.68	3.35	1.17	1.52	4.88	4.51	0.79	1.35	4.47	3.93	0.99	0.37	0.18	0.31	0.26	0.05	0.24	0.15	0	0.25	0.24	0	0.23	0.23	0	0	0.24	0.33	0.44	0.3
8.67	5.06	1.51	2.99	7.44	4.87	5.23	1.86	1.35	2.42	5.08	4.31	3.78	5.39	1.53	1.67	7.28	6.33	0.96	1.51	6.1	5.77	1.16	0.53	0.35	-0.06	0.24	0.22	0.04	0.32	0	0.23	0.23	0	0.21	0.21	0	0	0.22	0.14	0.25	0.28
9	7.07	2.05	4.27	10.96	7.08	7.82	2.98	1.32	4.3	7.29	5.96	5.25	7.57	1.88	2.02	10.2	9.08	1.52	2.06	8.47	8.35	1.13	0.5	0.15	0.12	0.04	0.2	0.21	0.12	0	0.39	0.21	0	0.2	0.37	0	0	0.38	0.13	0.24	0.26
9.33	10.59	3.16	6.1	15.17	10.21	11.32	5.03	1.87	6.32	10.05	7.57	7.26	10.66	2.42	3.51	13.44	12.54	1.68	2.21	11.55	11.25	1.5	0.11	0.14	0.47	0.04	0.01	0.19	0.11	0	0.18	0.19	0	0.18	-0.02	0	0	0.17	0.3	0.59	0.25
9.67	15.19	4.63	9.05	20.65	13.66	14.94	7.24	2.41	8.12	12.75	10.31	9.82	14.64	4.11	5.17	17.95	16.49	2.99	3.51	15.91	15.64	2.04	0.11	0.31	0.44	0.39	0.37	0.17	0.46	0	-0.01	0.18	0	0.17	-0.02	0	0	-0.03	0.28	0.38	0.23
10	20.47	6.26	12.7	26.2	18.39	19.25	9.01	2.94	11.22	16.76	14.33	13.09	19.68	5.95	7.16	23.53	21.52	4.28	5.75	20.94	19.92	2.58	0.28	0.11	0.06	0.18	0.34	0.34	0.43	0	-0.01	0.34	0	0.16	0.34	0	0	0.33	0.27	0.37	0.22
10.33	25.84	9.01	16.84	30.3	23.41	24.06	11.9	4.23	15.42	21.07	18.86	16.68	24.6	8.14	9.89	27.82	25.85	5.34	7.75	25.47	23.74	3.48	0.45	0.1	0.06	-0.02	0.13	-0.05	0.23	0	-0.01	0.32	0	0.14	0.31	0	0	0.3	0.43	0.36	0.56
10.67	30.71	12.09	21.47	36.25	27.16	28.76	16.46	6.07	19.52	25.5	22.9	20.98	29.21	11.06	13.51	32.39	30.47	7.35	10.28	29.9	27.66	4.76	0.24	0.27	0.41	0.17	0.12	-0.05	0.21	0	0.35	0.11	0	0.31	0.1	0	0	-0.08	0.23	0.34	0.17
11	35.09	15.87	26.19	41.5	31.42	33.57	20.73	8.06	23.35	29.65	26.67	25.57	33.51	14.69	18.01	36.68	34.4	9.89	14.12	34.03	31.69	6.39	0.05	0.25	0.39	0.33	-0.07	0.14	0.2	0	0.14	0.28	0	0.11	-0.08	0	0	0.1	0.03	0.33	-0.02
11.33	39.19	19.56	30.03	43.94	35.59	37.3	24.53	10.4	27.09	32.57	30.56	30.08	36.94	18.82	22.41	39.52	37.48	12.95	18.44	37.3	35.25	8.37	0.23	0.06	0.01	0.3	0.12	0.12	0.19	0	0.13	0.08	0	0.1	-0.08	0	0	0.27	0.21	0.32	0.34
11.67	41.86	22.79	33.59	46.14	38.32	40	28.44	13.85	30.56	35.43	34.17	33.92	38.94	23.45	26.9	41.33	39.91	16.92	22.68	39.53	37.19	10.32	0.39	0.05	0.19	0.1	0.29	0.11	0.35	0	0.3	0.08	0	0.27	0.29	0	0	0.07	0.74	0.3	0.14
12	43.71	27.29	37.07	47.72	40.23	41.87	31.88	17.61	32.81	37.66	36.55	36.52	40.31	28.17	31.09	42.14	41.32	20.99	26.64	41.13	38.9	13.76	0.37	0.23	0.35	-0.09	0.26	0.28	0.33	0	0.09	0.61	0	-0.11	0.26	0	0	0.24	0.34	0.11	0.13
12.33	44.94	31.31	38.73	47.92	41.52	42.55	34.85	21.68	35.39	39.08	38.69	38.69	40.87	32.22	34.21	42.73	42.12	25.17	30.51	41.92	39.8	18.47	0.17	0.21	0.33	0.1	0.24	0.07	0.13	0	0.08	0.38	0	-0.1	-0.3	0	0	0.04	-0.22	0.29	0.3
12.67	44.99	34.09	40.17	46.38	41.44	43.4	37.19	26.25	35.6	40.09	40.02	40.62	40.84	35.61	36.69	41.97	41.94	29.64	34.69	41.92	39.52	22.7	-0.01	0.2	0.32	0.27	-0.14	-0.11	0.3	0	0.08	0.17	0	0.27	0.09	0	0	-0.14	0.33	0.28	0.28
13	43.88	36.41	40.8	46.22	40.97	43.08	38.71	30.14	35.61	39.93	39.97	41.36	39.66	38.35	39.11	40.06	40.8	33.44	38.01	40.96	38.67	26.27	-0.01	0.01	-0.06	0.06	0.05	0.08	0.28	0	0.25	0.16	0	0.25	0.26	0	0	0.23	0.13	0.26	0.08
13.33	42.21	37.92	40.26	44.52	40.31	40.84	39.23	33	36.98	38.8	39.34	41.31	37.93	40.46	40.12	38.39	38.53	36.39	39.72	39.06	38.42	29.95	0.17	0.01	-0.06	0.24	0.05	0.07	-0.09	0	0.23	0.15	0	0.23	0.06	0	0	0.39	0.12	0.43	0.08
13.67	40.39	38.42	39.74	41.51	39.09	39.03	39.35	35.59	36.58	37.69	39.11	40.69	35.47	42.34	39.77	36.18	36.31	38.51	41.2	37	35.86	33.16	0.16	0.18	0.13	0.04	-0.13	-0.12	-0.09	0	0.21	0.32	0	0.21	0.23	0	0	-0.01	0.3	0.42	-0.1
14	38.02	38.34	38.64	39.33	36.75	37.26	38.32	38.33	35.8	36.99	37.73	40.07	32.68	43.59	39.22	34.02	34.33	40.39	42.26	34.81	32.58	35.54	-0.21	-0.01	0.48	0.03	0.06	0.07	0.1	0	0.37	0.11	0	0.19	0.21	0	0	-0.01	0.1	0.04	0.08
14.33	34.93	38.07	36.81	36.41	34.25	34.56	36.73	39.67	34.27	34.76	35.22	38.7	30.15	42.7	38.31	30.55	31.43	42.03	41.37	32.27	30.73	37.67	-0.02	0.17	0.63	0.21	0.05	0.43	0.09	0	0.16	0.11	0	0.18	0.01	0	0	0.17	0.45	0.22	0.43
14.67	32.1	37.61	34.24	32.98	31.81	31.53	36.13	40.01	32.78	32	33.92	36.39	27.11	41.64	36.25	27.55	29.18	41.72	41.08	29.41	29.49	39.37	0.16	0.34	0.06	0.01	0.23	0.21	0.09	0	0.15	0.1	0	-0.02	0.01	0	0	0.16	0.25	0.57	0.23
15	29.9	36.39	31.73	30.01	30.19	28.95	34.4	40.54	30.92	30.24	31.48	34.32	25.29	40.98	34.25	25.39	26.98	40.83	39.84	26.62	27.12	39.49	0.33	0.14	-0.13	0.19	0.21	0.01	0.26	0	-0.05	-0.09	0	0.17	0.19	0	0	0.14	-0.13	0.19	0.21
15.33	27.37	34.42	28.89	28.06	28.02	26.61	32.31	40.29	28.92	28.14	29.1	31.91	22.95	38.22	32.49	23.09	24.44	39.76	37.84	24.66	24.03	39.04	0.49	0.13	0.24	0	0.01	0.01	0.24	0	-0.22	0.1	0	0.33	0.35	0	0	-0.05	0.24	0.18	0.2
15.67	24.69	32.69	26.5	24.99	24.94	24.33	30.08	39.27	26.38	25.3	27.73	29.54	20.08	36.09	29.99	21.41	23.11	38.15	36.09	22.74	22.16	38.97	0.29	-0.06	0.23	0.17	0.19	0.01	0.41	0	0.16	0.27	0	0.13	0.68	0	0	0.13	0.4	0.35	0.19
16	22.45	30.62	24.16	22.56	22.88	22.09	27.5	37.69	24.27	23.68	25.04	27.22	17.85	34.39	27.36	19	20.28	36.56	33.79	20.48	20.72	38.14	0.27	-0.06	0.03	0.16	0.17	0.01	0.38	0	0.14	0.25	0	-0.06	0.08	0	0	0.3	0.2	0.34	0.18
16.33	20.45	28.01	22.07	20.56	20.86	19.51	25.56	35.76	22.99	22.08	21.83	24.56	15.69	30.79	25.18	17.23	16.73	34.24	30.76	18.47	18.74	35.98	0.08	-0.05	0.21	-0.21	-0.02	0.18	-0.18	0	-0.05	0.05	0	0.12	-0.46	0	0	0.09	0.01	0.33	0.16
16.67	18.87	25.84	19.45	18.99	19.47	17.37	23.86	34.06	22.11	19.74	20.41	22.34	14.73	28.81	22.86	15.3	16.36	32.16	28.38	16.5	16.41	34.25	0.07	-0.05	0.38	-0.01	0.16	0.35	-0.17	0	-0.04	0.05	0	0.11	0.12	0	0	-0.09	0.19	0.13	0.33
17	17.14	23.92	17.66	17.45	17.72	16.62	22	31.82	19.33	18.8	19.61	21.51	13.98	27.07	21.17	14.76	15.41	29.74	26.63	14.78	16.25	32.74	0.07	0.31	0.36	0.17	0.33	0.13	0.2	0	0.14	0.04	0	0.1	0.11	0	0	0.09	0.18	0.13	0.13
17.33	15.25	21.85	17.07	16.14	15.81	15.51	20.18	29.63	16.61	17.87	19.4	19.73	12.3	24.4	19.32	12.69	13.13	27.18	23.95	14.05	15.32	30.12	0.25	0.11	-0.02	-0.03	0.12	0.12	0.37	0	0.13	-0.14	0	0.27	0.1	0	0	0.09	0.17	0.12	0.12
17.67	13.97	19.62	15.14	14.66	14.9	14.03	18.01	27.86	16.45	15.61	18.04	17.8	10.07	22.16	16.56	10.86	12.83	25.44	22.29	13.34	13.25	28.12	0.23	0.11	0.16	0.15	0.11	0.11	0.16	0	0.12	0.41	0	0.25	0.09	0	0	0.26	0.16	0.3	0.47
18	12.72	17.65	12.87	11.85	13.25	12.2	16.28	24.98	15.13	13.77	12.65	16.1	9.05	19.59	14.63	10.81	11.39	23.74	19.89	10.34	11.43	25.6	0.04	0.28	-0.21	0.32	0.28	0.1	0.15	0	0.29	0.2	0	-0.12	0.08	0	0	0.23	0.33	0.47	0.44
18.33	12.27	16.48	12.19	11.62	12.39	11.37	15.93	21.96	13.85	13.9	11.81	14.62	9.8	18.22	14.86	11.54	10.55	20.35	18.13	9.71	10.99	23.12	0.22	0.08	-0.2	0.11	0.08	-0.09	0.14	0	-0.81	0	0	0.06	0.25	0	0	0.03	0.13	0.45	0.06
18.67	11.63	15.54	11.34	11.58	12.33	10.94	14.81	21.12	13.17	13.65	13.11	13.75	8.4	16.89	13.55	10.12	9.93	18.76	17.36	10.07	11.14	21.28	0.21	0.07	0.35	-0.61	0.25	-1.15	0.14	0	-0.74	-0.89	0	0.42	0.23	0	0	0.21	-0.06	0.25	0.06
19	10.24	14.23	10.11	10.38	11.5	10.13	13.15	20.11	12.5	12.81	11.88	12.9	7.24	15.39	11.5	7.77	9.12	18.36	15.84	9.26	10.13	20.05	0.2	-0.11	0.15	-0.38	0.41	0.57	0.13	0	0.93	-0.47	0	0.03	0.03	0	0	0.01	-0.05	0.24	0.05
19.33	9.26	12.95	9.89	9.98	10.68	9.73	12.29	18.16	11.66	12	12.02	12.26	7.25	14.11	11.42	8.56	8.92	16.04	14.35	9.63	9.72	18.66	0.36	-0.1	0.32	0.01	0.2	1.59	-0.06	0	0.85	1	0	0.02	0.21	0	0	0.01	0.13	0.59	0.23
19.67	8.3	11.31	8.7	8.62	9.5	8.18	11.45	15.66	10.45	11	10.81	11.05	6.5	12.47	10	7.21	7.56	14.34	12.12	7.86	8.74	16.14	0.52	0.26	0.66	0.73	-0.35	0	0.48	0	0.24	0.39	0	0.2	0.55	0	0	0.19	0.66	0.39	0.39
20	8.13	9.9	7.92	6.33	7.76	7.24	10.24	14.18	9.65	10.03	10.01	9.87	5.76	11.25	8.8	6.47	6.62	12.88	11.67	5.75	7.58	15.02	0.14	0.42	1.16	0.48	-0.15	0	0.27	0	-0.32	0.36	0	0.19	0.32	0	0	0.35	0.26	0.37	0.19
20.33	7.77	9.3	7.36	5.04	7.98	7.47	9.63	13.51	9.44	9.07	8.84	9.67	5.43	10.64	7.82	6.71	6.66	12.03	11.43	6.01	7.04	13.55	0.13	0.22	1.1	0.08	0.22	0.36	-0.1	0	0.25	-0.56	0	0.17	-0.24	0	0	-0.4	0.25	0.18	0.36
20.67	7.61	8.7	6.81	6.87	8.01	7.32	9.62	12.84	8.86	8.9	7.5	8.71	4.91	9.45	7.64	5.98	7.09	12.16	9.45	6.45	6.89	12.1	0.48	0.2	0.68	-0.1	0.38	0.51	0.26	0	1.12	0.91	0	0.34	-0.4	0	0	0	0.23	0.17	-0.03
21	6.3	8.32	6.84	7.7	7.27	6.2	8.26	11.23	7.71	9.51	7.73	7.77	4.6	8.49	7.46	5.08	5.77	10.93	9.06	5.92	7.12	11.84	-0.26	0.37	0.46	-0.09	0.71	0.28	0.6	0	1.03	2.1	0	0.31	0.17	0	0	0.53	0.22	0.52	0.16
21.33	5.4	7.75	5.92	5.19	6.54	5.69	6.92	9.46	7.54	8.75	9.7	8.19	3.91	7.93	5.94	4.77	3.9	9.16	7.91	4.82	6.01	10.43	-0.07	0.34	0.61	1.35	0.12	0.43	0.39	0	0.94	0.5	0	0.47	0.16	0	0	-0.41	0.39	0.32	0.68
21.67	5.29	6.42	5.01	4.75	5.44	4.99	6.97	8.68	6.8	6.47	7.76	6.68	3.05	7.38	5.8	4.86	4.01	8	6.78	4.51	4.72	8.86	0.29	-0.04	0.4	0.69	0.29	0.57	0.18	0	0.68	0.29	0	-0.11	0.14	0	0	0.34	0.19	0.31	0.28
22	4.03	6.08	4.9	5.52	6.1	5.08	7.2	8.7	6.08	7.12	3.94	5.78	4.13	7.04	5.86	4.94	5.08	7.44	7.21	4.8	6.55	9.44	0.46	-0.04	0.56	0.63	0.44	0.52	0.89	0	0.8	0.44	0	-0.81	0.49	0	0	1.21	0.17	0.3	0.26
22.33	5.1	6.33	4.4	3.89	6.17	5.36	6.86	8.52	6.72	7.76	6.17	7.4	4.22	6.12	4.76	4.64	4.77	7.67	7.64	4.11	5.44	8.85	0.25	0.15	1.06	0.94	0.59	0.65	1.01	0	0.91	0.59	0	-0.21	0.44	0	0	0.56	-0.01	0.83	0.61
22.67	5.77	6.39	4.88	3.64	5.27	4.48	5.94	7.77	6.58	7.42	5.66	6.29	3.16	5.81	5.22	3.57	4.28	6.93	6.13	4.21	4.17	6.93	0.24	0.31	0.82	0.85	0.9	0.59	0.59	0	1.2	0.72	0	-0.02	0.59	0	0	0.15	0.52	0.43	0.57
23	3.84	4.7	4.58	2.81	4.19	4.2	5.23	7.03	5.67	6.9	4.58	4.43	1.54	5.11	4.14	3.1	3.41	6.2	5.23	3.72	4.66	6.4	0.94	0.47	0.78	0.96	0.47	0.53	0.73	0	1.09	0.85	0	0.34	0.71	0	0	0.32	0.85	-0.12	0.53
23.33	2.86	3.63	3.32	2.58	4.3	3.72	6.66	5.73	4.39	5.42	4.48	4.15	1.69	4.62	2.88	3.15	3.09	5.49	5.7	2.79	3.01	6.26	0.54	0.26	1.27	1.05	0.43	0.48	0.68	0	0.82	0.78	0	0.49	0.65	0	0	0.29	0.44	0.24	0.5
23.67	3.91	4.52	3.63	3.49	4.5	3.51	4.98	5.03	5.07	5.7	5.55	5.22	2.81	4.91	3.59	4.09	3.47	4.6	5.39	3.93	4.11	5.55	0.33	0.24	1.2	0.96	0.57	0.61	0.64	0	0.93	0.9	0	0.46	0.59	0	0	0.44	0.24	0.59	0.47
24	3.84	4.22	3.16	2.67	5.04	3.89	3.52	5.51	5.74	6.76	5.62	5.76	2.55	4.04	3.31	3.58	3.5	5.47	5.08	3.04	4.41	5.24	0.49	0.23	1.13	1.06	0.71	0.91	0.6	0	0.67	0.83	0	0.78	0.54	0	0	0.4	0.23	0.57	0.8
24.33	2.25	3.55	3.39	1.67	3.96	2.87	4.02	5.2	3.49	6.16	3.63	4.17	2.21	4.1	3.04	2.17	2.48	4.97	3.81	1.64	5.35	5.51	0.46	0.21	1.78	1.15	0.83	1.01	1.1	0	0.98	0.77	0	0.9	0.14	0	0	0.18	0.39	0.37	0.75
24.67	2.21	3.28	3.19	0.89	1.6	2.63	2.9	4.71	3.23	4.57	4.41	3.71	1.08	4.47	2.78	2.33	3.58	3.47	3.21	2.19	3.01	4.24	0.26	0.2	1.32	0.87	0.76	0.73	0.85	0	1.07	0.53	0	0.83	0.3	0	0	0.35	0.37	0.71	0.34
25	1.8	2.82	1.55	1.84	2.15	2.4	3.28	3.65	4.12	4.07	2.8	2.51	0.83	2.38	2.47	0.76	1.03	4.22	3.03	1.58	0.45	3.18	0.6	0.54	0.53	0.97	1.24	0.66	0.26	0	0.98	0.49	0	0.58	0.64	0	0	0.49	0.53	0.51	0.5
25.33	1.39	3.41	2.1	1.81	2.49	1.02	3.55	3.31	3	3.81	2.37	2.08	1.77	2.35	2.48	1.32	-1.47	3.28	4.51	2.32	2.93	3.88	0.75	0.51	0.68	0.89	1.5	0.6	0.78	0	1.26	1.17	0	0.18	0.4	0	0	0.45	0.5	0.31	1
25.67	2.33	2.65	1.68	1.21	1.88	1.77	2.92	4.27	3.77	3.95	3.1	2.63	1.17	3.27	1.59	2.65	1.63	3.61	3.85	1.89	3.26	4.57	0.71	0.11	0.82	0.45	1.2	0.37	1.09	0	1.15	0.9	0	0.17	0.54	0	0	0.59	1.36	0.65	1.3
26	2.1	1.62	1.27	1.78	3.38	2.7	2.87	3.74	3.64	4.07	2.09	2.78	0.96	1.49	1.75	1.64	3.33	3.16	1.11	0.71	2.05	3.98	0.67	0.11	0.78	0.41	1.64	0.15	0.66	0	0.88	0.65	0	0.69	0.68	0	0	0.53	2	0.09	0.68
26.33	0.92	1.79	1.63	2.33	3.14	1.7	2.82	3.3	2.43	3.44	3.01	2.73	0.37	0.9	2.49	1.42	1.35	1.96	1.09	1.48	2.21	3.58	0.82	0.1	0.73	0.56	0.61	0.14	0.26	0	0.62	0.6	0	0.64	0.62	0	0	0.3	0.99	0.09	0.1
26.67	0.53	0.8	0.65	0.57	0.4	0.34	1.05	1.71	2.2	3.19	2.77	1.93	-0.01	1.46	0.53	0.25	-1.16	1.55	2.23	0.69	1.98	2.34	0.95	0.27	0.51	0.51	0.02	0.3	0.79	0	0.39	0.38	0	0.59	0.56	0	0	-0.08	0.58	0.62	0.27
27	2.06	1.37	1.41	-0.01	1.17	1.3	1.03	2.07	1.97	3.34	1.2	1.71	1.15	2.02	0.72	0.45	0.41	1.91	2.19	-0.28	1.38	1.35	0.37	0.43	0.66	0.64	0.92	-0.08	0.92	0	0.18	0.17	0	0.54	0.51	0	0	0.28	0.9	0.6	0.43
27.33	1.26	1.35	1.01	1.74	1.73	1.86	1.79	2.23	2.52	2.9	1.95	2.26	0.37	1.6	1.28	0.84	1.76	2.64	1.2	1.47	3.08	2.28	0.7	0.4	0.98	0.59	1.02	0.1	0.86	0	0.34	-0.2	0	0.32	0.47	0	0	0.62	1.21	0.75	0.59
27.67	0.48	1.14	1	0.75	1.13	1.64	2.15	2.2	2.47	3.82	3.07	2.61	0.56	1.77	1.07	1.41	1.35	1.26	1.95	2.79	1.88	3.58	1.03	0.38	0.75	0.18	0.76	0.45	0.98	0	0.13	-0.01	0	0.48	0.43	0	0	0.02	0.6	0.72	0.55
28	0.87	0.16	1.18	0.37	1.5	0.85	1.15	1.59	1.09	3.18	1.48	0.65	0.17	1.17	0.49	0.42	0.75	1.24	1.93	-0.72	0.32	1.61	0.61	0.17	0.71	0.16	0.34	0.23	1.1	0	0.12	0	0	0.44	0.39	0	0	0.38	0.39	0.52	0.34
28.33	0.86	-0.21	-0.37	0.76	0.91	-0.7	0.37	1.18	0.5	1.98	0.31	0.84	-0.97	-0.18	-0.09	-0.34	0.17	0.65	0.36	-1.46	4.16	-0.52	0.58	-0.02	0.85	0.15	0.67	0.21	0.85	0	0.11	0.18	0	0.58	0.54	0	0	-0.01	0.9	0.67	0.49
28.67	1.43	1.14	0.61	0.56	1.29	0.87	1.14	1.36	1.65	2.15	1.09	1.8	-0.36	1.18	0.69	1.79	0.37	0.84	0.75	0.89	0.43	1.99	1.09	-0.2	0.62	-0.04	0.62	0.37	0.44	0	0.1	0.34	0	0.72	0.49	0	0	-0.37	0.67	0.65	0.82
29	0.07	0.36	0.41	1.14	0.69	1.24	0.74	0.19	1.44	1.74	0.69	0.62	1	0.59	0.11	0.61	0.18	1.41	1.13	0.5	-0.72	2.72	0.67	0	0.58	-0.04	0.75	0.69	0.41	0	0.1	0.14	0	0.48	0.09	0	0	0.2	0.45	0.44	0.41
29.33	-0.11	0.37	0.22	-0.03	1.46	0.27	1.12	-0.18	1.03	1.91	1.26	0.81	0.41	0.01	0.31	-0.35	0.19	1.2	1.69	0.31	1.23	0.57	0.28	0.53	0.73	-0.04	0.33	0.63	0.57	0	-0.09	0.48	0	0.63	0.08	0	0	0	0.25	0.61	0.56
29.67	0.86	1.52	0.03	-0.79	-0.68	-0.11	0.53	1.17	1.6	1.88	0.29	0.23	-0.74	0.4	0.31	0.63	0.39	-0.16	0.52	0.12	-1.09	0.95	0.62	0.5	0.15	-0.21	-0.06	0.21	0.35	0	-0.26	0.27	0	0.58	0.25	0	0	0	0.05	0.76	0.71
30	0.86	0.34	-0.34	0.21	-0.65	0.09	-0.04	1.54	0.42	2.05	-0.48	0.43	0.06	0.6	-0.07	0.82	-0.19	0.24	-0.44	-0.06	0.29	0.75	0.59	0.11	0.5	-0.37	0.31	0.19	0.33	0	-0.42	0.07	0	0.53	0.41	0	0	0.36	0.23	0.55	0.31
30.33	0.47	-0.8	0.83	1.38	1.88	0.68	1.32	-0.01	-0.35	2.41	1.28	1.39	-0.32	0.4	0.71	0.24	0.02	0.44	1.31	0.14	0.87	-0.41	0.56	0.28	1.01	-0.34	0.1	0.71	0.67	0	-0.21	0.6	0	0.49	0.37	0	0	0.69	0.4	0.53	0.29
30.67	-0.11	0.38	0.44	0.2	0.31	-0.09	0.92	0.96	1.02	2.38	1.65	0.99	0.09	0.79	-0.06	0.05	-0.35	0.25	0.91	0.15	4.72	1.53	0.17	0.44	0.6	-0.13	0.09	0.82	0.63	0	-0.37	0.38	0	0.45	-0.02	0	0	0.44	0.2	0.87	0.63
31	-0.48	-0.01	-0.52	-3.08	0.31	-0.27	-1.02	0.37	1.01	1.38	-0.11	0.6	0.09	0.98	-1.4	-1.29	0.63	0.64	0.71	0.16	-0.19	0.74	0.34	0.23	0.56	-0.12	0.09	0.21	0.05	0	-0.16	-0.01	0	0.42	0.16	0	0	0.22	0	0.48	0.77
31.33	-0.46	-0.38	0.08	-0.49	-0.07	0.71	-0.22	-0.59	4.08	0.98	-0.29	0.02	0.1	-0.38	0.57	0.1	0.63	-0.13	-0.07	-0.41	-4.61	-0.22	0.32	0.21	0.35	0.07	0.44	0.19	0.22	0	0.22	0.35	0	0.21	0.33	0	0	0.2	0.18	0.64	0.36
31.67	0.72	0.41	0.48	3.61	0.91	0.71	1.54	1.17	1.31	2.33	1.27	0.61	1.08	0.8	1.92	1.66	-0.53	1.62	-0.05	0.19	1.86	0.95	0.12	0.74	-0.03	0.24	-0.13	0.35	0.39	0	-0.34	0.68	0	0.37	0.12	0	0	0.01	-0.01	0.79	0.34
32	0.33	-0.17	-0.49	0.64	0.52	-0.46	0.36	2.12	-2.56	2.29	0.87	0.03	-0.87	0.41	-0.42	0.09	0.27	0.64	1.5	0.78	1.45	0.55	0.3	0.51	0.33	0.4	-0.12	0.14	0.19	0	-0.13	0.09	0	0.34	0.11	0	0	0.36	-0.19	0.4	0.14
32.33	0.72	0.23	0.31	-1.3	-0.64	0.73	0.56	0.16	0.39	1.11	0.29	0.23	-0.83	0.03	-0.21	-0.29	-0.11	-0.14	5.16	-2.51	-0.11	0.94	0.1	-0.24	0.32	0.19	0.43	0.12	0.17	0	0.24	0.08	0	0.14	0.1	0	0	0.15	-0.17	0.39	0.49
32.67	-0.06	-0.15	-0.27	-0.09	0.35	0.33	0.17	0.36	0.78	1.68	0.49	1.59	0.55	0.42	0.58	-0.27	-0.87	0.26	0.04	0.66	1.25	1.7	0.1	-0.05	-0.24	-0.19	0.03	0.11	0.16	0	-0.32	0.8	0	0.31	0.09	0	0	-0.04	0.02	0.37	0.46
33	-1.01	-0.32	-0.25	0.12	-0.22	-0.82	-0.6	0.17	-0.38	1.08	0.29	-0.36	0.36	-1.51	-0.97	-1.03	0.13	-0.31	-3.82	2.79	-0.12	0.33	0.27	0.31	0.31	0.01	-0.15	0.1	0.51	0	-0.29	0.2	0	0.28	0.08	0	0	0.5	0.55	0.54	0.07
33.33	0.57	-0.5	0.16	-0.26	-0.01	-0.6	-0.19	-0.59	-1.33	0.1	-0.47	-0.92	-0.03	-0.69	-0.93	-0.22	0.14	0.1	-0.05	-1.34	-0.88	-0.63	0.26	0.11	0.29	-0.17	0.22	0.09	0.3	0	-0.09	-0.18	0	0.08	0.26	0	0	0.45	0.34	0.52	0.24
33.67	-0.2	0.3	-0.03	0.15	1.16	-0.58	0.02	0.79	0.83	1.27	-0.07	0.07	-0.4	1.27	0.26	0.77	-0.24	0.3	0.16	-0.9	-0.85	-0.03	0.42	-0.07	0.1	-0.16	0.38	-0.1	0.1	0	-0.08	0.02	0	0.07	0.95	0	0	0.41	0.32	0.32	0.23
34	-0.38	1.46	1.15	0.94	-0.21	0.03	0.62	-0.38	1.02	0.87	0.92	0.47	0.2	0.48	0.85	0.57	-0.03	0.11	0.55	0.1	0.73	0.56	0.4	0.29	0.27	0.04	0.35	-0.09	0.46	0	0.11	0.02	0	-0.11	-0.03	0	0	0.38	0.3	0.66	0.39
34.33	-0.36	-0.3	-0.42	-0.63	1.36	0.23	0.42	0.03	-0.54	0.68	0.13	1.06	-0.18	-0.29	-0.32	0.19	0.18	-0.26	1.33	0.5	0.92	0.37	0.2	0.27	0.08	0.03	0.14	-0.26	0.07	0	0.1	-0.17	0	0.26	-0.56	0	0	-0.02	-0.43	0.64	0.37
34.67	-0.93	-0.86	-0.98	-1.77	-1.37	0.05	-0.93	0.23	-0.32	1.65	-1.02	-0.7	-0.36	-0.66	-0.69	-1.17	-0.59	-0.63	-0.62	-1.05	-1.22	-0.98	0.37	-0.11	0.25	-0.15	0.13	-0.41	0.24	0	-0.09	0.03	0	0.24	0.2	0	0	0.16	-0.23	0.79	0.17
35	1.44	0.33	0.22	0.04	-0.94	0.06	-0.12	-0.53	0.28	1.24	-0.41	-0.87	0.64	0.92	0.5	1.01	0.02	0.17	-0.79	-1.21	-0.21	-0.56	0.53	0.08	0.42	0.04	1.02	0.17	0.59	0	-0.08	0.03	0	0.04	-0.17	0	0	0.33	0.14	0.22	0.34
35.33	0.65	-0.63	0.04	1.03	1.62	0.07	0.47	0.07	0.09	0.45	1.17	0.33	0.25	0.33	-0.27	0.03	-0.94	0.57	0.01	3.12	0.39	0.63	0.32	0.43	0.22	0.4	0.4	0.51	-0.17	0	-0.26	-0.34	0	0.4	-0.16	0	0	0.48	0.14	0.04	0.31
35.67	-1.5	-0.22	0.44	0.44	-1.71	-0.11	-0.3	-0.31	-0.29	0.65	0.19	0.53	-0.14	-1.22	-0.84	-1.71	-1.29	-0.99	1.39	2.09	0.2	0.04	-0.05	0.4	0.2	0.01	0.01	0.28	0.02	0	0.13	0.05	0	0.19	-0.32	0	0	0.43	0.67	0.39	-0.06
36	-1.07	-0.2	0.05	-2.3	-1.08	-0.1	-0.28	-0.68	0.12	0.26	-0.58	-0.05	-1.29	-0.99	-1	-0.68	-0.47	0.6	0.2	-3.8	-1.35	-0.53	0.13	0.2	0.37	0.18	0.19	-0.28	0.38	0	0.29	0.05	0	0.17	-0.12	0	0	0.21	0.09	0.2	0.12
36.33	0.34	0.59	0.65	-0.28	0.71	0.5	-0.07	0.51	0.32	1.63	-0.17	-0.43	0.12	1.18	1.56	2.86	0.92	0.8	-1.34	-1.75	0.05	0.47	0.48	0.01	0.17	-0.01	0.17	-0.08	0.18	0	-0.27	-0.32	0	0.16	0.61	0	0	0.2	-0.45	0.37	0.29
36.67	0.93	0.98	1.23	2.1	1.68	0.89	0.92	0.9	0.52	2.39	-0.54	0.37	1.88	2.34	2.71	1.25	1.89	-0.76	-0.13	0.65	2.21	0.66	0.45	0.18	0.34	-0.19	0.34	0.11	-0.01	0	-0.25	-0.29	0	-0.03	0.2	0	0	0.36	0.11	0.53	0.09
37	-0.25	-0.58	-0.15	-0.87	-0.09	-0.87	0.33	0.51	-0.45	0.81	0.45	-1.18	0.29	-1.4	-0.84	-2.67	-0.09	0.44	-0.12	-0.72	0.42	-0.5	0.43	0.35	0.32	0.37	0.31	0.1	0.17	0	0.13	-0.09	0	-0.03	0	0	0	1.22	0.28	0.51	0.27
37.33	-1.01	-0.56	-1.1	-1.04	-1.06	-1.23	-0.83	0.51	0.16	1	0.65	0.8	-1.07	-0.97	-1.39	-0.45	-1.45	-0.73	2.04	0.49	-0.55	-0.29	0.23	-0.03	-0.41	0.15	0.11	0.27	-0.02	0	0.3	0.1	0	0.15	0	0	0	-0.15	0.09	0.31	0.25
37.67	-0.98	-1.12	-0.48	-0.41	-0.44	0.18	-1	-0.46	0.55	-0.76	-0.52	1	-1.22	0.24	-0.18	-0.62	-1.6	-2.06	-0.33	-0.29	-0.72	-0.66	0.22	0.15	0.33	-0.22	0.28	0.24	-0.02	0	0.1	0.27	0	0.68	0	0	0	-0.49	0.08	0.48	0.06
38	1.21	0.09	0.32	0.2	-0.22	-0.21	-0.77	-0.63	-1	-0.93	-1.28	-0.96	-0.6	-0.54	0.42	-0.99	0.02	-0.25	-2.65	-1.06	-0.89	-1.21	0.38	0.32	1.03	0.16	0.62	0.22	0.34	0	-0.27	-0.11	0	0.27	0.18	0	0	0.45	0.26	0.28	0.23
38.33	0.22	0.29	0.14	-0.18	-0.4	-1.17	0.04	-1.19	-0.58	1.25	0.33	0.63	0.61	-0.32	0.23	0.42	0.62	0.35	0.74	4.08	0.12	0.19	0.36	0.12	0.43	0.51	0.39	0.56	0.14	0	-0.07	-0.1	0	-0.11	-0.01	0	0	0.05	0.06	0.27	0.04
38.67	-1.15	-0.29	0.34	-0.56	-1.16	-0.93	-0.14	-0.18	-0.56	0.06	0.53	-0.35	0.02	-0.1	0.24	-0.36	-0.95	-0.42	0.15	-0.51	-0.07	-0.39	0.17	0.11	0.23	0.1	0	0.51	0.31	0	0.48	-0.09	0	0.44	0.17	0	0	0.05	0.42	0.62	0.22
39	-1.5	-0.66	-1.02	-1.52	-1.32	-0.9	-1.3	-0.16	-1.12	-0.9	-1.23	-1.3	-2.32	-1.65	-1.12	-2.89	-2.09	-1.18	-1.6	-4.99	-0.83	-0.95	0.52	-0.08	0.04	-0.09	0	-0.08	0.29	0	0.08	-0.27	0	0.4	0.15	0	0	0.04	0.4	0.24	0.2
39.33	-1.46	-1.41	-0.98	-1.47	0.29	-0.28	-5.96	-1.71	-1.67	-0.29	-1.19	-0.48	-1.66	-1.61	-2.06	-1.24	-0.07	-1.73	0.21	-1.14	-1.39	-0.92	0.67	0.11	0.75	0.28	0.54	-0.07	0.09	0	-0.29	0.11	0	0.19	0.32	0	0	0.22	0.01	0.23	0.19
39.67	0.35	0.39	-0.17	0.35	0.49	-0.07	-0.92	0.29	-0.65	1.1	-0.96	-0.46	1.33	0	0.16	1.55	1.33	0.47	-1.35	-1.69	-0.76	-0.89	0.27	0.28	0.71	0.44	-0.05	-0.06	0.27	0	0.1	0.1	0	0	0.29	0	0	0.02	0.91	0.58	0.72
40	-0.04	1.37	-0.34	-0.63	-0.48	0.14	5.57	1.67	2.12	1.29	0.05	-0.05	0.33	0.8	1.34	0.95	-0.46	0.87	-0.32	0.33	0.84	0.51	0.62	0.26	-0.05	0.04	-0.04	0.12	0.07	0	0.27	0.1	0	0.18	0.09	0	0	0.02	0.32	0.38	1.21
40.33	-0.41	-1.19	-0.13	-0.2	-0.46	0.35	0.18	-0.7	0.72	-0.48	-0.33	0.75	-1.23	0.8	0.15	-0.44	-2.4	-0.9	0.48	1.52	0.05	-0.07	0.41	0.24	0.13	-0.14	0.5	0.11	0.25	0	-0.11	0.27	0	0.34	0.08	0	0	0.02	-0.42	0.36	0.96
40.67	0.4	-1.15	-0.7	0.01	-2.01	-1.02	-1.97	-2.44	-1.05	-0.66	-1.49	-0.43	-0.99	-1.17	-1.8	-1.4	-1.94	-1.65	-0.69	-1.45	-0.72	-1.04	0.2	0.23	0.49	0.23	0.28	0.1	1.13	0	0.26	0.07	0	0.14	0.07	0	0	0.19	0.33	0.35	0.54
41	-0.78	0.85	-0.86	-3.34	-0.97	-0.59	-0.34	0.37	-0.23	0.94	0.13	-1.19	-1.35	-0.54	-0.96	-1.35	0.88	-0.62	0.12	-1.01	-0.89	-1	0.37	0.39	0.64	0.21	0.08	-0.09	0.88	0	0.59	0.24	0	-0.05	0.25	0	0	0.18	0.31	0.51	0.14
41.33	-0.16	0.26	0.74	0.11	1.23	0.61	1.64	2.14	0.18	1.13	1.32	-0.96	0.07	1.06	0.84	1.06	1.46	0.39	0.33	0.61	0.12	0.8	0.53	0.37	0.24	-0.35	-0.11	-0.08	0.1	0	0	-0.13	0	-0.05	0.4	0	0	0.34	0.11	0.32	-0.23
41.67	1.24	-0.32	0.74	3.3	-0.16	0.22	-0.94	-0.24	-0.6	0.73	-0.07	0.26	0.68	-0.13	0.05	0.26	-1.71	-0.19	-0.65	0.02	-0.26	0.79	0.51	0.16	0.05	0.22	0.08	0.29	0.1	0	0.18	-0.3	0	0.13	0.37	0	0	0.31	0.28	0.3	0.33
42	-0.15	0.09	-0.64	1.07	-1.13	-0.95	-1.69	-1.01	-0.96	-1.83	4.88	0.86	0.28	-1.49	-0.72	-1.11	-1.46	0.02	-0.81	-0.56	-0.04	-0.58	0.3	0.33	0.59	0.56	0.62	0.08	0.09	0	0.35	0.62	0	0.3	-0.02	0	0	-0.08	0.27	0.29	0.31
42.33	-1.52	-1.27	-2.19	-0.92	-0.7	1.45	0.33	-0.98	-0.73	-0.01	-0.34	-0.92	-0.5	-0.46	-1.87	-0.28	0.76	-0.75	1.39	-1.32	-0.62	-0.75	0.28	0.13	0.55	0.33	0.39	0.43	-0.09	0	-0.04	0.57	0	0.28	-0.02	0	0	0.29	0.43	0.28	0.11
42.67	-1.28	-0.44	-1.73	-3.07	-1.66	-1.33	-1.44	-1.34	-1.69	0.99	-7.22	-1.88	-2.05	-0.84	-0.83	-2.24	-1.61	-1.31	-1.79	-2.47	-2.76	-2.1	0.27	-0.06	0.34	0.12	-0.01	0.21	0.45	0	-0.04	-0.01	0	0.26	0.34	0	0	0.08	0.23	1.17	0.28
43	0.15	0.56	0.49	-0.41	-0.43	-3.26	-1.98	-1.3	-0.46	-1.97	-1.34	-1.04	-1.79	-0.61	0.78	-1.38	-2.55	-0.48	-2.52	-1.21	-0.52	-0.27	0.25	0.12	0.5	-0.07	0	-0.17	0.42	0	0.15	0.17	0	0.06	0.13	0	0	-0.1	0.03	0.22	0.08
43.33	-0.23	-0.22	-0.09	-1.18	0.98	1.76	-0.15	-0.47	0.35	0.84	-0.31	0.18	-0.35	-0.38	-0.21	0.25	0.09	-0.65	1.3	-0.37	0.89	-0.45	0.24	0.3	0.3	0.12	0.72	0.21	0.04	0	0.31	0.16	0	-0.12	0.12	0	0	0.26	0.57	-0.32	0.08
43.67	-1.01	-0.01	-0.87	-0.54	-1.4	-0.24	-0.53	0.15	-0.04	1.04	-2.07	-0.6	-0.52	-0.76	-0.78	-0.53	0.9	-0.23	-0.89	-0.75	-1.29	-1.21	0.41	0.46	0.28	1.01	0.3	0.19	0.4	0	0.11	0.33	0	0.06	0.29	0	0	0.06	0.36	0.59	0.07
44	-1.37	-1.57	-1.23	0.08	-2.15	-3.39	-1.89	-1.03	-2.39	-1.74	-1.22	-1.56	-1.68	-1.32	-1.34	-1.1	-1.68	-1.79	-2.84	-0.91	-2.04	-1.37	0.39	0.42	0.26	0.2	-0.45	0.17	0.01	0	0.1	0.48	0	0.24	0.26	0	0	0.06	0.16	0.21	0.07
44.33	-0.34	-2.51	-2.58	-2.7	-1.1	-0.93	-1.84	-1.58	-3.71	-1.89	0.79	-1.92	-1.04	-0.49	-1.89	-2.26	-3.82	-2.33	-1.77	-1.67	-1.99	-2.12	0.01	0.22	0.25	-0.54	0.13	0.34	0.01	0	0.27	0.26	0	0.04	0.24	0	0	0.23	0.15	0.2	0.43
44.67	-0.12	-0.66	-1.12	0.37	-0.87	0.89	0.2	0.04	-0.27	0.14	0	-0.48	0.19	0.52	-1.63	-0.8	-0.54	-0.09	0.66	-0.62	0.64	0.5	0.37	0.02	0.42	0.77	0.3	0.48	0.01	0	0.07	0.06	0	0.04	0.22	0	0	0.21	0.14	0.37	0.04
45	-1.29	-0.04	-0.09	0.58	-0.44	-0.51	-0.39	1.44	1.14	0.15	-1.77	1.13	-0.99	-1.06	-0.59	0.03	1.48	-0.27	1.05	-0.4	0.45	-0.28	0.53	0.2	0.75	0.7	0.46	0.08	0.01	0	0.06	-0.12	0	0.4	0.38	0	0	0.19	0.13	0.18	-0.14
45.33	-1.05	-2.4	-1.06	-2.02	-0.41	-0.08	-1.36	-0.55	-0.45	0.16	-1.32	0.13	-2.14	-1.42	0.23	-0.15	-0.53	-0.25	-1.73	-0.77	-1.33	-1.45	0.14	0.19	0.53	0.1	0.24	-0.11	0.37	0	0.24	0.43	0	-0.17	0.35	0	0	0.53	0.67	0.35	0.77
45.67	-1.62	-2.14	-1.82	-2.16	-1.58	-1.86	-1.12	-3.5	-1.82	-2.41	-1.09	-2.04	-1.48	-0.98	-0.36	-1.53	-2.1	-1.42	-2.87	-2.13	-0.5	-0.22	0.31	0.17	0.14	0.09	0.04	0.26	0.17	0	0.4	0.76	0	-0.16	0.14	0	0	0.3	0.09	0.34	0.72
46	-0.77	0.89	-0.97	-1.7	-1.54	-3.2	-1.28	-0.84	-0.97	-0.76	-1.45	-2.38	0.36	-0.35	-1.52	-1.88	-1.84	-1.38	0.38	-1.47	-0.47	-0.4	0.3	0.34	0.13	0.45	0.22	0.24	0.16	0	0	0.16	0	0.39	-0.05	0	0	-0.44	-0.46	0.32	-0.05
46.33	0.26	0.29	0.26	-0.45	-0.7	0.06	-0.24	0.98	0.05	1.45	-0.41	0.06	-0.63	-1.12	-0.88	0.77	0.02	-0.54	0.39	0.18	-1.44	-2.55	0.1	0.14	-0.05	0.05	0.2	0.04	-0.03	0	0	-0.03	0	0.18	0.13	0	0	-0.22	0.29	0.31	0.14
46.67	0.87	-0.89	-0.32	-0.02	-0.67	0.48	-0.62	-0.42	-0.93	-0.94	-0.78	0.67	-1.4	-0.49	-0.25	-1.03	-0.17	-1.71	-1.59	-1.21	-1	-2.09	0.81	0.13	0.31	-0.14	-0.18	-0.15	0.33	0	0.36	0.33	0	0.53	0.84	0	0	0.52	0.27	0.48	0.49
47	-1.93	-1.65	-2.69	-1.21	-1.04	-1.71	-1.79	-1.19	-1.89	-0.12	-1.55	0.28	-1.95	-1.06	-2.41	-2.79	-3.35	-2.05	-2.34	-2.37	-1.36	-0.05	0.41	0.12	0.47	0.06	-0.16	0.05	0.49	0	0.33	1.21	0	0.13	-0.13	0	0	0.47	0.08	0.46	0.1
47.33	-2.28	-1.2	-1.82	-1.17	-2.2	-3.06	-2.33	-2.54	-1.64	-2.29	-1.31	-2.51	-1.88	-2.02	-2.74	-2.31	-3.06	-2.4	-1.08	-1.5	-2.71	-1.23	-0.33	0.11	0.27	0.41	0.21	0.04	0.46	0	-0.06	0.21	0	-0.42	-0.48	0	0	0.07	0.25	0.44	-0.09
47.67	0.38	-0.96	-0.17	-0.73	-0.94	-1.19	-0.48	-1.28	1.59	-1.04	-0.87	-2.24	-0.63	-1.17	-0.08	-1.25	1.03	-0.54	1.15	-1.25	-0.85	-1.19	0.05	0.11	0.07	0.02	0.2	0.4	0.07	0	-0.05	-0.34	0	0.33	0.46	0	0	-0.12	0.42	0.6	0.1
48	-1.01	-0.73	-1.15	-0.69	1.29	2.25	2.74	0.55	-0.42	0.59	-0.24	0.81	-1	-0.94	0.14	-0.6	-0.78	0.29	0.54	-0.6	0.18	-0.35	0.23	0.1	0.43	-0.17	0.18	0.36	-0.11	0	0.13	0.4	0	0.12	0.06	0	0	0.25	0.21	0.22	0.27
48.33	-1.18	-0.9	-1.11	-0.26	-0.72	0.22	-2.09	0.15	-3.78	-1.01	-0.42	-0.79	0.44	-0.1	-1.04	-0.77	-1.75	-1.3	-2.45	-0.17	0.19	-0.33	0.39	0.09	0.58	0.39	0.17	-0.03	0.79	0	0.3	0.01	0	-0.06	-0.12	0	0	0.59	0.2	0.39	0.25
48.67	-1.94	-1.66	-2.27	-3.27	-3.09	-3.17	-4.83	-1.63	-1.5	-1.37	-2.19	-1.16	-2.16	-1.69	-1.8	-0.94	-1.5	-1.86	-3.59	-2.96	-1.4	-0.9	0.37	-0.09	0.01	0.18	-0.03	-0.03	-0.16	0	0.46	0.55	0	0.3	0.25	0	0	0	0.37	0.38	0.24
49	-2.29	-1.41	-2.41	-2.18	-2.62	-2.29	-1.12	-2.78	-1.65	-1.93	-2.74	-2.12	-2.29	-2.04	-2.75	-1.31	-2.25	-2	-0.09	-2.28	-0.55	-2.07	0.17	0.27	0.19	-0.02	0.16	-0.03	-0.87	0	0.24	0.15	0	0.28	0.59	0	0	-0.18	0.17	0	0.04
49.33	-1.02	-1.56	-0.94	0.92	-0.35	-0.43	-0.88	-3.91	-1.61	-0.68	-0.26	-1.27	-0.22	0.22	-0.47	-2.07	-0.78	-1.15	-0.28	0.4	-1.73	-1.01	-0.02	0.25	0.54	-0.02	0.32	0.34	0.27	0	-0.14	-0.04	0	0.26	-0.01	0	0	0.01	-0.02	0.18	-0.14
49.67	-0.59	-0.52	0.5	-2.32	0.08	0.8	-0.85	0.78	0.04	0.14	1.36	0.58	-1.8	-0.97	-0.44	-1	-0.75	-0.3	-0.45	-1.2	-2.28	-1.58	0.53	0.24	0.51	0.16	-0.24	-0.06	0.43	0	-0.13	0.14	0	0.42	1.98	0	0	0.19	0.16	0.54	0.23
50	0.25	-0.29	-0.7	-2.06	-1.92	-0.41	-1.62	1.58	-0.55	-0.24	-2.87	-1.02	-0.94	-1.34	-1.82	0.45	-0.71	-0.48	-0.83	-1.16	-0.61	-1.93	0.32	0.22	0.48	0.15	-0.22	0.13	0.22	0	0.42	0.13	0	0.02	0	0	0	0.18	0.33	0.34	0.4
50.33	-0.95	-1.07	-2.67	-0.58	-1.26	-1.79	-1.17	-2.44	-1.92	-0.43	-0.78	-1.39	-1.71	-0.9	-1.76	-1.76	1.13	0.95	-3.01	-2.12	-2.39	-0.08	-0.06	0.03	0.09	0.14	0.52	0.3	0.21	0	0.03	0.3	0	-0.16	-2.16	0	0	0.34	0.49	0.5	0.37
50.67	-1.32	-1.03	-1.59	-1.16	-0.42	-0.73	-1.53	-1.18	-2.87	-2.41	0.45	-1.15	-2.25	-1.67	-1.91	-2.51	-2.71	-2.67	-1.73	-3.47	-2.33	-2.26	0.12	0.03	-0.27	-0.05	0.29	0.09	0.02	0	0.02	0.28	0	0.04	0.01	0	0	0.13	-0.07	0.66	-0.01
51	-0.07	-1.8	-0.74	-1.53	-1.8	-1.51	-1.89	-0.94	-2	-2.35	-3.56	-2.12	0.63	-0.82	0.16	-1.64	-3.84	-4.81	-1.27	-1.36	-0.86	-2.8	-0.06	0.02	0.29	0.13	-0.09	0.08	0.02	0	0.38	0.26	0	-0.15	-0.17	0	0	-0.24	-0.25	0.1	-0.37
51.33	-0.25	-0.94	-0.5	-0.05	-0.54	-0.66	-0.02	-0.1	0.86	0.11	4.97	-0.25	-0.18	-0.18	0.17	1.24	0.29	0.33	-1.03	1.11	0.38	0.08	0.12	0.38	0.27	0.12	-0.08	0.07	0.2	0	-0.19	0.06	0	0.22	0.21	0	0	0.32	0.3	0.27	0.01
51.67	-0.23	-0.3	-0.07	0.78	0.49	1.18	0.19	0.72	0.46	1.14	0.66	1.18	-1.97	-0.56	-1.02	1.44	0.1	4.17	2.03	0.09	0.19	0.29	0.3	0	-0.11	0.11	0.47	0.43	0.18	0	0.37	0.05	0	0.39	0.37	0	0	0.47	0.29	0.44	0.55
52	-0.82	-1.08	-1.07	-0.44	0.1	0.17	0.01	0.92	-1.14	0.12	-7.19	0.17	-0.5	0.07	-0.38	-0.6	0.52	0.07	0.19	-0.5	-0.2	-0.9	0.46	0	0.44	0.28	0.43	0.03	0.17	0	0.52	0.05	0	0.18	0.16	0	0	-0.11	0.27	0.07	0.16
52.33	-1.8	-2.45	-2.04	0	-1.3	-1.84	-1.39	-1.49	-0.7	-1.48	-0.59	-0.63	-0.67	-0.93	-0.76	-1.79	-1.5	-4.96	0.01	0.75	-0.39	-1.07	-0.1	0	0.42	-0.1	-0.33	0.03	0.34	0	-0.07	-0.13	0	-0.02	-0.04	0	0	-0.1	0.08	0.06	-0.03
52.67	-0.33	-1.58	-0.56	-1.21	-2.07	-2.39	-1.14	-1.45	-1.68	-0.83	-0.56	-2.02	-0.03	-1.5	-1.73	-1.12	-2.66	-1.61	-0.59	-1.89	-1.17	-0.83	0.08	0.18	0.03	-0.28	-0.3	0.2	-0.04	0	0.12	0.42	0	1.07	0.15	0	0	0.09	-0.11	0.06	-0.03
53	1.93	1.09	0.68	-1.17	1.22	1.31	1.12	0.41	-0.62	0.41	-1.54	0.67	1.2	1.17	-0.87	0.14	0.86	1.07	-1.97	-1.83	2.1	1.62	0.62	0.35	0.21	0.47	0.27	0.55	-0.04	0	0.11	0.21	0	0.26	0.49	0	0	0.08	0.26	0.24	-0.21
53.33	-0.53	-0.53	0.08	0.71	1.42	2.31	0.3	0.22	0.21	1.23	0.32	0.67	-0.63	0.15	0.58	-0.66	2.68	-0.56	-0.1	0.67	0.46	1.6	0.22	0.14	0.2	0.43	0.24	0.13	0.33	0	-0.08	-0.35	0	-1.02	0.27	0	0	0.07	0.06	0.41	0.17
53.67	-2.74	-2.12	-1.73	-1.33	-2.04	-1.36	-0.9	0.43	-0.79	0.42	1.34	-1.35	-3.44	-2.46	-0.63	-1.65	-0.81	-1.54	0.33	0.67	-2.37	-1.44	0.03	0.13	0.37	0.03	0.23	-0.6	0.31	0	0.11	0.22	0	-0.04	-0.11	0	0	0.25	0.06	0.57	0.34
54	-0.23	-0.65	-0.87	-1.08	-1.98	-1.52	-1.68	-0.98	-1.36	-1.4	-1.5	-1.72	-1.52	-2.2	-2.02	-1.19	-3.01	-0.68	-1.28	-2.18	-1.09	-2.2	0.03	-0.06	-0.01	-0.15	0.21	0.18	0.29	0	0.28	0.2	0	0.33	-0.1	0	0	0.04	0.24	0.37	0.13
54.33	1.63	0.6	0.59	0.81	1.12	1.16	0.2	-0.94	2.92	-0.55	-2.27	0.16	0.56	1.51	-1.14	1.5	-0.08	-0.45	-1.24	-2.11	-1.46	-0.73	0.39	-0.05	-0.19	-0.32	-0.17	0.34	0.27	0	0.07	0.19	0	0.12	-0.09	0	0	-0.14	-0.14	1.44	0.13
54.67	-0.02	-0.41	-0.83	-0.42	0.91	0.75	1.02	0.51	0.45	-0.52	-0.58	2	-0.86	1.9	1.33	0.67	0.75	1	0.63	0.4	0.62	0.31	0.37	-0.05	0.36	0.43	0.02	-0.05	0.07	0	-0.11	0.35	0	-0.25	-0.09	0	0	0.05	0.23	0.12	0.3
55	-0.61	-0.99	-1	0.02	-0.11	-1.08	-2.23	0.11	-3.78	-0.29	0.46	-0.05	0.2	-1.77	0.1	-1.57	0.15	1.2	0.23	1.43	0.62	-0.49	-0.01	0.31	0.34	0.75	0.2	-0.05	0.07	0	0.26	0.15	0	0.13	0.28	0	0	0.41	0.22	-1.32	0.1
55.33	-0.99	-2.38	-1.57	-1.82	-3.14	-1.45	-0.95	-2.91	-1.67	1.15	1.48	-1.05	0.61	-1.72	-2.73	-1.92	-0.25	-1.45	0.24	-0.01	-1	-0.05	-0.19	0.83	-0.22	-0.21	0.19	0.14	0.43	0	0.42	-0.05	0	0.48	0.08	0	0	0.37	0.03	-0.01	-0.09
55.67	0.07	-0.89	-0.29	-0.94	-2.04	0.03	1.52	-2.23	1.62	-0.28	-1.38	-0.2	-0.2	0.97	-0.01	0.39	-1.25	-2.62	-0.56	-1.83	-1.98	-1.46	0	0.06	-0.03	-0.37	-0.19	0.13	0.22	0	0.2	0.86	0	-0.1	0.07	0	0	-0.2	0.2	0.17	0.28
56	1.11	0.97	0.34	0.34	1.89	0.65	-0.32	1.28	0.38	-0.46	-1.33	0.02	-0.38	0.56	1.03	4.08	0.64	-0.31	-1.35	-0.34	-0.5	-0.39	0.36	-0.67	0.16	0.02	-0.17	-0.07	-0.16	0	0	0.61	0	0.99	0.25	0	0	0	0.19	0.34	0.26
56.33	-0.53	-0.45	0.15	-1.51	0.23	-1.18	-0.7	2.08	-2.24	-0.03	-0.48	-0.98	-1.98	-0.04	-0.81	-3.78	0.03	0.53	-1.1	0.09	1.16	-0.17	0.34	-0.08	0.33	0.02	0.2	-0.24	0.03	0	-0.36	-0.88	0	0.2	0.22	0	0	0.18	-0.18	0.33	0.07
56.67	-0.1	-0.22	-0.04	-0.01	-1.18	0.09	0.75	1.45	1.06	-0.42	-1.67	-0.33	-0.49	-0.02	-1.59	-3.67	-0.36	0.54	1.19	-0.71	0.34	-1.16	0.14	0.28	0.49	0.74	0.19	0.14	0.21	0	0.22	-0.63	0	-0.72	0.02	0	0	0.16	0.19	0.14	0.06
57	-0.9	-0.81	-2.27	-2.48	-0.73	0.51	-1.28	-1.82	-0.98	-1.62	-1.42	-0.72	-0.26	-1.64	-2.15	1.14	-1.57	-2.52	-1.47	-0.47	-1.08	-0.51	-0.04	0.27	0.28	-0.05	0.17		0.02	0	0.38	0.32	0	0.24	-0.16	0	0	-0.03	0.72	0.13	0.06
57.33	-0.66	-1.8	-1.18	-0.54	0.32	-1.32	-0.83	-3.19	-1.75	-2.39	-0.15	-1.3	-0.64	-1.59	-0.45	-1.33	-1.93	-1.02	-3.68	-0.44	1.41	0.73	0.14	0.25	0.09	-0.22	-0.2		0.2	0	0.17	0.12	0	0.22	0.04	0	0	-0.03	-0.22	0.13	0.42
57.67	0.2	-0.73	0.7	0.73	0.13	-0.46	0.02	0.15	2.16	0.74	0.07	-0.03	0.61	-0.93	1.21	0.16	-0.02	0.45	1.33	-0.21	0.37	-0.28	-0.05	0.05	-0.28	-0.02	-0.01		1.09	0	-0.21	-0.07	0	0.02	0.03	0	0	0.15	-0.39	-0.06	-0.15
58	0.01	-0.49	-0.32	-4.87	-0.88	-0.02	-1.4	1.39	0.1	2.58	-0.73	0.4	-0.41	-0.69	-0.43	-1.06	0.82	-2	3.37	-0.39	-3.09	-1.07	0.32	-0.13	0.1	0.16	0.36		-0.24	0	-0.19	0.48	0	0.02	0.21	0	0	0.32	0.18	0.31	-0.32
58.33	-1.01	-3.93	-2.35	-0.81	-1.46	-0.01	1.31	-0.05	-1.92	-0.11	0.74	0.2	-2.02	-1.07	-1.64	-0.61	0.41	-0.51	-0.58	0.05	0.06	-0.02	0.48	0.06	0.64	0.33	0.15		-0.95	0	0.37	0.26	0	0.02	-0.17	0	0	0.11	0.89	0.29	0.42
58.67	-2	-1.99	-1.66	3.8	-0.6	-0.81	-1.57	-1.46	-1.05	-2.35	-0.29	-2.04	-2.16	-0.01	-1.38	-0.17	-2.46	-1.09	-3.22	-0.35	-0.13	-1.84	-0.27	0.05	0.24	0.12	-0.04		0.19	0	0.16	0.06	0	0.2	-0.15	0	0	-0.08	0.11	0.46	0.21
59	1.15	3.58	1.27	-0.41	-0.77	-0.78	-1.52	-2.03	-1.83	-1.88	-1.91	-1.78	0.17	1.04	-0.71	0.06	-0.95	-0.64	-0.67	-1.35	-0.73	-1.37	-0.07	0.05	0.23	-0.07	0.14		0.36	0	0.14	0.24	0	0.36	0.4	0	0	0.11	-0.25	0.08	-0.16
59.33	1.15	0.86	1.26	-1.01	-0.95	-0.74	1.61	-0.34	0.47	1.05	0.41	0.73	0.59	-1.02	4.46	-0.54	1.36	1.03	1.42	0.56	0.33	-0.31	0.47	0.23	0.21	-0.25	0.13		-0.38	0	0.13	-0.14	0	-0.03	0.19	0	0	0.1	0.12	0.26	0.21
59.67	-0.3	-1.18	-0.81	0.07	0.74	-0.3	-0.46	1.33	1.09	0.64	1.24	0.95	1.21	-0.98	1.29	0.53	-0.09	0.62	-0.44	0.98	0.14	0.33	0.63	0.21	0.02	0.5	-0.06		0	0	-0.06	0.23	0	0.34	0.17	0	0	0.27	-0.24	0.61	0.2
																														0			0			0	0
