# Supplementary material for: Global measurement of coagulation in plasma from normal and haemophilia dogs using a novel modified thrombin generation test – Demonstrated in vitro and ex vivo
Source: PLoS One. 2017 Apr 6;12(4):e0175030. doi: 10.1371/journal.pone.0175030 (PMC5383133; doi:10.1371/journal.pone.0175030)
Supplement: S1 File — In this compressed file all raw data is available in excel format. Data is sorted according to figure. (ZIP) [file pone.0175030.s005.zip › S1 File/Figure 7 raw data.xlsx]

## Sheet: M67
	FVIII %	PEAK
M67 6/25/13 pre	0.3	16.65
M67 6/25/13 15	3.4	82.99
M67 6/25/13 30	3.8	109.72
M67 7/22/13 15	84.2	119.18
M67 7/22/13 30	88.8	147.64
M67 7/22/13 pre	0.3	4.93
M67 7/9/2013 - 15	123.3	136.2
M67 7/9/2013 - 30	97.9	139.81
M67 7/9/2013 - pre	0.3	14.21
M67 8/21/13 15	13.3	72.1
M67 8/21/13 30	13.4	98.39
M67 8/21/13 pre	0.3	3.13
M67 8/6/13 15	11.2	121.14
M67 8/6/13 30	10.4	111.85
M67 8/6/13 pre	0.3	19.54
M67 9/24/13 15	8	60.94
M67 9/24/13 30	8.3	21.96
M67 9/24/13 pre	0.3	13.39

## Sheet: M77
	FVIII %	PEAK
M77 01/22/13 - 15	12	94.74
M77 01/22/13 - 30	13.8	58.99
M77 01/22/13 - pre	0.3	13.74
M77 4/16/13 15	78.6	144.34
M77 4/16/13 30	47.2	114.7
M77 4/16/13 pre	0.3	3.48
M77 5/28/13 15	103.9	182.28
M77 5/28/13 30	103.3	163.11
M77 5/28/13 pre	0.3	13.05
M77 6/26/2013 15	2.9	112.67
M77 6/26/2013 30	3.2	80.91
M77 6/26/2013 pre	0.4	45.34
M77 6/6/13 15	2.7	112.53
M77 6/6/13 30	3	84.6
M77 6/6/13 pre	0.3	1.48
M77 8/15/13 15	11.5	136.54
M77 8/15/13 30*	12	124.19
M77 8/15/13 pre	0.3	7.63

## Sheet: N06
	FVIII %	PEAK
N06 01/24/13 - 15	13	158.63
N06 01/24/13 - 30	15.2	172.23
N06 01/24/13 - pre	0.3	25.19
N06 5/23/13 15	79.7	209.56
N06 5/23/13 30	99.3	188.58
N06 5/23/13 pre	0.3	25.68
N06 6/24/13 15	2.6	107.52
N06 6/24/13 30	2.1	95.36
N06 6/24/13 pre	0.3	10.28
N06 6/5/13 15	2.3	94.6
N06 6/5/13 30	2.1	107.92
N06 6/5/13 pre	0.3	28
N06 7/23/13 15	8.4	150.57
N06 7/23/13 30	8.4	128.39
N06 7/23/13 pre	0.3	6.86

## Sheet: N04
	FVIII %	PEAK
N04 11/14/2012 15 5	15.9	147.02
N04 2/12/2013 15	13.1	138.93
N04 04/02/2013 15	95	187.3
N04 04/30/2013 15	144.2	169.38
N04 05/29/2013 15	1.6	105.65
N04 06/13/2013 15	2.8	116.16
N04 07/11/2013 15	1.8	113.72
N04 07/30/2013 15	10.1	184.49
N04 08/20/2013 15	12.7	178.99
N04 11/14/2012 30 6	18.2	129.87
N04 2/12/2013 30	10.8	154.39
N04 04/02/2013 30	88.3	149.08
N04 04/30/2013 30	124.8	131.99
N04 05/29/2013 30	1.2	81.66
N04 06/13/2013 30	2.1	89.95
N04 07/11/2013 30	1.8	91.24
N04 07/30/2013 30	13.2	156.91
N04 08/20/2013 30	12.4	164.61
N04 11/14/2012 pre 4	0.3	2.63
N04 2/12/2013 Pre	0.3	15.98
N04 04/02/2013 pre	0.3	19.28
N04 04/30/2013 pre	0.3	9.38
N04 05/29/2013 pre	0.3	14.3
N04 06/13/2013 pre	0.3	5.6
N04 07/11/2013 pre	0.3	6.2
N04 07/30/2013 pre	0.3	15.74
N04 08/20/2013 pre	0.3	19.13

## Sheet: N05
	FVIII %	PEAK
N05 1/31/2013 15	12.3	160.6
N05 3/5/2013 15	93.6	168.64
N05 04/23/2013 15	107.7	185.77
N05 05/30/2013 15	2.1	82.11
N05 06/17/2013 15	2.7	124.4
N05 07/16/2013 15	2.5	86.11
N05 08/05/2013 15	6.9	146.44
N05 10/22/2013 15	14.4	144.55
N05 1/31/2013 30	11.8	158.31
N05 3/5/2013 30	89.5	134.82
N05 05/30/2013 30	1.9	82.97
N05 06/17/2013 30	2	115.99
N05 07/16/2013 30	2.6	60.61
N05 08/05/2013 30	8.5	138.71
N05 10/22/2013 30	15	159.62
N05 1/31/2013 pre	0.3	2.93
N05 3/5/2013 pre	0.3	0
N05 04/23/2013 pre	0.3	1.46
N05 05/30/2013 pre	0.3	12.7
N05 06/17/2013 pre	0.3	14.27
N05 07/16/2013 pre	0.3	13.88
N05 08/05/2013 pre	0.3	13.06
N05 10/22/2013 pre	0.3	14.87

## Sheet: L56
	FVIII %	PEAK
L56 11/7/2013 15	26.3	156.43
L56 2/21/2013 15	15.2	119.99
L56 03/14/2013 15	106.6	149.17
L56 04/25/2013 15	116.4	137.7
L56 06/04/2013 15	3.3	97.58
L56 08/01/2013 15	7.2	82.6
L56 08/27/2013 15	10.5	89.73
L56 6/18/2013 15	3.5	81.32
L56 11/7/2013 30	26.7	142.47
L56 2/21/2013 30	12.9	48.4
L56 03/14/2013 30	113.7	117.04
L56 04/25/2013 30	115	125.08
L56 06/04/2013 30	2.5	89.06
L56 08/01/2013 30	6	88.77
L56 08/27/2013 30	9.4	94.83
L56 6/18/2013 30	3	69.47
L56 11/7/2013 pre	0.3	10.55
L56 2/21/2013 pre	0.3	0
L56 03/14/2013 pre	0.3	5.59
L56 04/25/2013 pre	0.3	9.14
L56 06/04/2013 pre	0.3	4.25
L56 08/01/2013 pre	0.3	6.51
L56 08/27/2013 pre	0.3	0
L56 6/18/2013 Pre	0.3	9.37
