# Supplementary material for: Global measurement of coagulation in plasma from normal and haemophilia dogs using a novel modified thrombin generation test – Demonstrated in vitro and ex vivo
Source: PLoS One. 2017 Apr 6;12(4):e0175030. doi: 10.1371/journal.pone.0175030 (PMC5383133; doi:10.1371/journal.pone.0175030)
Supplement: S1 File — In this compressed file all raw data is available in excel format. Data is sorted according to figure. (ZIP) [file pone.0175030.s005.zip › S1 File/S1 Fig raw.xlsx]

## Sheet: Sheet1
time	Norm(3/9/15)+AntiFVIII	Norm(3/9/15)+50%glyc	HA 1	100 µg/mL SAC8CIG
0.67	-0.07	-0.09	0	0.17
1	0	-0.18	0	0
1.33	0	-0.09	0.29	0
1.67	-0.06	-0.09	0.29	0
2	-0.24	0.19	0.18	0
2.33	-0.09	0	0.18	0.08
2.67	0.3	-0.18	0.27	0.25
3	0.05	0.14	0.27	0.25
3.33	-0.1	0.19	0.36	0.25
3.67	0.35	0.28	0.45	0.16
4	0	0.64	0.34	0.15
4.33	-0.1	1.32	0.33	0.32
4.67	0.2	3.33	0.43	0.32
5	0.04	9.65	0.42	0.31
5.33	0.39	27.4	0.51	0.31
5.67	0.19	67.82	0.59	0.3
6	0.03	124.34	0.48	0.38
6.33	0.53	173.29	0.47	0.46
6.67	0.67	199.71	0.66	0.37
7	0.21	202.39	0.74	0.45
7.33	0.06	188.73	0.83	0.44
7.67	0.35	167.25	0.91	0.35
8	0.35	144.73	0.89	0.43
8.33	0.34	123.65	1.06	0.42
8.67	0.39	103.84	1.24	0.33
9	0.48	86.46	1.21	0.24
9.33	0.57	72.33	1.19	0.32
9.67	0.56	61.54	1.36	0.4
10	0.45	52.12	1.72	0.56
10.33	0.39	44.09	2.08	0.64
10.67	0.58	37.55	2.43	0.72
11	0.72	31.36	2.87	1.05
11.33	0.86	26.91	3.2	1.29
11.67	1.19	23.99	3.52	1.18
12	1.51	20.9	3.84	1.42
12.33	1.93	17.82	4.64	1.91
12.67	2.34	15.04	5.33	2.23
13	2.84	13.43	5.61	2.79
13.33	3.58	12.68	6.08	3.26
13.67	4.26	10.93	6.84	3.64
14	5.13	9.72	7.78	4.18
14.33	6.03	9.53	8.11	4.72
14.67	6.86	8.08	8.53	5.33
15	7.73	6.31	9.13	6.02
15.33	8.78	6.33	9.43	6.52
15.67	9.87	6.55	9.92	7.27
16	10.83	5.89	10.4	7.84
16.33	11.78	4.36	10.58	8.06
16.67	12.37	3.82	10.95	8.44
17	13.45	4.59	11.51	8.99
17.33	14.55	5.64	11.27	9.44
17.67	15	4.21	11.23	9.8
18	15.63	2.69	11.88	10.16
18.33	16.36	2.49	11.93	10.34
18.67	17.17	2.55	11.88	10.34
19	17.76	3.18	11.93	10.6
19.33	17.76	3.57	11.97	10.68
19.67	17.76	2.93	11.82	10.59
20	18.1	1.06	11.28	10.41
20.33	18.24	2.16	11.34	10.07
20.67	18.04	3.24	11.3	9.99
21	17.59	1.57	10.97	10.08
21.33	17.39	0.79	10.74	9.65
21.67	17.15	1.89	10.52	9.14
22	16.86	2.19	10.4	9.08
22.33	16.63	2.15	9.89	8.67
22.67	16.01	1.01	9.68	8.44
23	15.2	0.78	9.48	8.04
23.33	15.09	2.28	9.19	7.38
23.67	14.84	0.9	8.99	7.26
24	14.24	0.56	8.61	7.05
24.33	13.76	1.33	8.43	6.85
24.67	13.63	0.74	8.46	6.56
25	13.35	0.96	7.98	6.02
25.33	12.54	0.62	7.23	5.92
25.67	12.13	2.44	7.08	5.91
26	11.78	1.09	7.52	5.11
26.33	11.83	-0.84	6.97	4.86
26.67	11.19	1.19	6.53	5.21
27	10.65	1.15	6.4	4.78
27.33	10.67	-0.34	6.07	4.35
27.67	10.2	-0.32	6.34	4.1
28	9.88	1.07	5.91	4.12
28.33	9.86	0.43	5.99	4.14
28.67	9.35	1.1	5.47	4.16
29	8.75	0.66	5.06	3.92
29.33	8.8	-0.84	5.15	3.16
29.67	8.66	0.31	4.75	3.02
30	8.17	1.14	5.25	3.23
30.33	7.88	0.95	4.74	3
30.67	7.46	-0.81	3.85	3.21
31	6.84	-1.24	4.27	2.9
31.33	6.97	1.24	4.38	2.5
31.67	7.2	0.59	4.19	2.55
32	7.03	-1.03	3.61	2.25
32.33	6.03	-0.13	3.63	2.3
32.67	5.78	-0.1	3.76	2.26
33	5.93	-0.18	3.58	2.31
33.33	6.17	0.15	3.71	2.01
33.67	5.58	-0.24	3.63	1.89
34	4.6	0.2	2.86	2.12
34.33	5.21	1.31	2.61	1.91
34.67	4.83	0.19	3.15	1.71
35	4.75	-0.87	2.79	1.94
35.33	4.57	-0.01	2.63	1.56
35.67	4.54	0.48	2.58	1.27
36	4.42	1.07	2.73	1.69
36.33	3.8	-1.04	2.57	1.66
36.67	3.79	-2	2.02	1.29
37	3.38	0.28	2.48	1.09
37.33	3.62	0.46	3.13	1.25
37.67	4.15	0.06	2.27	1.32
38	3.69	0.3	1.63	1.03
38.33	3.08	1.53	1.99	0.76
38.67	2.59	-0.03	1.46	1.1
39	2.69	-1.9	1.73	1.25
39.33	3.44	0.2	1.69	1.32
39.67	2.99	0.85	1.66	1.04
40	2.59	-1.82	1.93	0.76
40.33	2.35	-1.99	1.49	0.83
40.67	2.31	1.54	1.86	0.73
41	2.47	0.65	1.62	0.55
41.33	2.68	-0.81	1.49	0.89
41.67	2.53	-0.3	1.26	0.53
42	1.5	-1.44	0.64	0.78
42.33	1.77	0.09	1.43	0.86
42.67	2.29	0.75	1.8	0.4
43	2.35	-1.47	0.37	0.49
43.33	1.57	-0.95	0.66	0.66
43.67	1.2	0.53	1.75	0.56
44	2.07	0.02	1.41	0.2
44.33	1.93	0.15	1.29	0.37
44.67	1.51	-0.2	1.26	0.63
45	0.69	-0.98	0.74	0.97
45.33	1.36	0.35	0.73	0.61
45.67	1.97	0.59	0.91	-0.19
46	1.3	-0.63	1.2	0.16
46.33	0.68	-1.03	1.27	0.86
46.67	0.9	-1.43	0.35	0.41
47	1.26	0.95	0.84	0.23
47.33	0.45	0.7	0.93	0.4
47.67	0.88	-1.02	0.41	0.49
48	1.45	0.21	0.3	0.04
48.33	0.5	-0.58	0.8	-0.05
48.67	0.6	-0.82	0.89	0.39
49	1.09	-0.79	-0.53	0.39
49.33	0.68	-0.42	-0.22	0.03
49.67	1.07	0.32	1.19	0.21
50	1.2	-0.04	0.87	0.56
50.33	0.35	-0.22	-0.35	0.46
50.67	0.45	0.41	0.46	0.01
51	0.84	-0.89	1.65	0.1
51.33	1.08	-1.24	0.4	0.46
51.67	0.28	0.07	-0.81	0.27
52	-0.01	1.6	0	0.09
52.33	1.28	-0.83	0.5	-0.17
52.67	0.13	-2.69	0.49	0.01
53	-0.51	0.76	0.78	0.36
53.33	0.94	-0.11	-0.23	0.62
53.67	1.37	-1.14	0.18	0.35
54	0.47	1.48	0.48	-0.63
54.33	-0.48	-0.52	-0.73	-0.09
54.67	0.33	-0.65	-0.51	0.18
55	1.12	1.35	0.51	0
55.33	-0.38	-0.04	1.51	0.36
55.67	-0.32	-1.71	-0.12	0.35
56	0.54	-1.38	-0.82	0.17
56.33	1.09	0.76	0.41	-0.18
56.67	0.18	-0.01	0.21	0.09
57	0.03	-0.38	0.01	0.17
57.33	1.09	0.11	-0.09	0.44
57.67	0.13	-0.37	-0.48	0.17
58	0.23	0.92	-0.07	-0.37
58.33	0.33	-0.2	0.75	-0.18
58.67	-0.56	-1.83	0.03	0.26
59	0.2	1.43	-0.27	0.61
59.33	1.93	2.08	-0.16	-0.01
59.67	0	-0.54	-1.45	0.62
60	0	0	0	0
60.33
