# Supplementary material for: Global measurement of coagulation in plasma from normal and haemophilia dogs using a novel modified thrombin generation test – Demonstrated in vitro and ex vivo
Source: PLoS One. 2017 Apr 6;12(4):e0175030. doi: 10.1371/journal.pone.0175030 (PMC5383133; doi:10.1371/journal.pone.0175030)
Supplement: S1 File — In this compressed file all raw data is available in excel format. Data is sorted according to figure. (ZIP) [file pone.0175030.s005.zip › S1 File/S2 Fig raw.xlsx]

## Sheet: Sheet1
Figure 5
%FVIII	LAG time	ETP	ttPEAK
100	4.16	567.02	5.83
50	5.16	494.81	7.16
25	5.66	448.89	7.66
10	7	413.96	9.17
5	7.83	385.5	10
2.5	8.16	368.24	10.5
1	10	313.83	12.84
0.5	10.84	261.88	14.18
0.1	13.17	159.37	17.52
