# Supplementary material for: Global measurement of coagulation in plasma from normal and haemophilia dogs using a novel modified thrombin generation test – Demonstrated in vitro and ex vivo
Source: PLoS One. 2017 Apr 6;12(4):e0175030. doi: 10.1371/journal.pone.0175030 (PMC5383133; doi:10.1371/journal.pone.0175030)
Supplement: S1 File — In this compressed file all raw data is available in excel format. Data is sorted according to figure. (ZIP) [file pone.0175030.s005.zip › S1 File/S3 Fig raw.xlsx]

## Sheet: Sheet1
S Figure 4
rcFVIII	Lag	ETP	TTP
100	5.49	603.07	7.5
50	6	596.32	8
25	6.5	555.9	8.83
10	7.33	505.71	9.84
5	8.67	468.13	11.34
2.5	9.33	446.18	12.17
1	10	395.68	13.51
0.5	11.34	352.7	15.01
0.1	12.51	236.14	17.18
0	12.51	156.88	22.19
