# Supplementary material for: Global measurement of coagulation in plasma from normal and haemophilia dogs using a novel modified thrombin generation test – Demonstrated in vitro and ex vivo
Source: PLoS One. 2017 Apr 6;12(4):e0175030. doi: 10.1371/journal.pone.0175030 (PMC5383133; doi:10.1371/journal.pone.0175030)
Supplement: S1 File — In this compressed file all raw data is available in excel format. Data is sorted according to figure. (ZIP) [file pone.0175030.s005.zip › S1 File/S4 Fig raw.xlsx]

## Sheet: Sheet1
S Fig 5
%norm in HB	LAG	ETP	TTP
100	5.17	707	6.83
50	6.33	561.01	8
25	6.67	514.49	8.67
10	7.5	456	9.83
5	8.67	414.46	11
2.5	10.17	395.76	13
1	11.33	350.47	14.5
0.5	12.17	310.87	15.5
0.1	13.67	197.03	18
